# Supplementary material for: COVID-19-associated impact and post-traumatic stress symptoms 39 days after pandemic in a sample of home-quarantined Chinese college students: the mediating effecting of past stressful events, psychological resilience, and social support
Source: BMC Psychiatry. 2023 May 30;23:379. doi: 10.1186/s12888-023-04906-6 (PMC10228428; doi:10.1186/s12888-023-04906-6)
Supplement: Supplementary file 1 — Additional file 1. [file 12888_2023_4906_MOESM1_ESM.zip]

Archive with 2 entries (2 files):
- Data-(12379).xlsx
- __MACOSX/._Data-(12379).xlsx
