# Supplementary material for: COVID-19-associated impact and post-traumatic stress symptoms 39 days after pandemic in a sample of home-quarantined Chinese college students: the mediating effecting of past stressful events, psychological resilience, and social support
Source: BMC Psychiatry. 2023 May 30;23:379. doi: 10.1186/s12888-023-04906-6 (PMC10228428; doi:10.1186/s12888-023-04906-6)
Supplement: Supplementary file 1 — Additional file 1. [file 12888_2023_4906_MOESM1_ESM.zip › Data-(12379).xlsx]

## Sheet: Data- coding
Gender	Age	Nationality	Family Source	Grade	Regional distribution of University	Professionals	Only-child status	Family economic status	assault or violence	child abuse	domestic violence	chronic disease	serious psychological problems	legal disputes	substance dependence	game addicition	major accident	natural disaster	bad relationship	learning pressure	economic distress	lost control	feel how close this outbreak is to you personlly	understand the extent the continuing impact of this epidemic	the severity of the impact of this epidemic	how your feeling is during this epidemic	how your family feeling is during this pandemic	how status of your relatives is during this outbreak	how status of your neighbors status is during this pandemic	how status of your friends is during this pandemic	how status of your teachers is during this pandemic	how status of your classmates is during this pandemic	no motivation to do things	feel down and depressed	difficult in falling asleep	feeling tired	loss of appetite	feel bad	difficult in concentrating on things	move slowly	suicide ideation	how many close friends you have who you can get support and help from	in the past year you get supprt:	from the neighbor	from the classmates	from the lover	from your parents	from your grandparents	from your brother
1	21	2	2	3	3	3	1	3	1	0	1	0	0	0	1	2	0	0	1	1	1	1	1	1	1	0	0	0	0	0	0	0	1	1	0	0	1	0	0	0	0	2	3	2	2	2	3	2	2
2	20	1	2	3	3	3	1	2	0	0	0	0	0	0	0	0	0	0	0	1	1	1	1	4	2	0	0	0	0	0	0	0	0	0	0	0	0	0	0	0	0	3	3	3	3	3	3	3	3
1	21	2	2	3	3	1	1	3	0	0	0	0	0	0	0	0	0	0	0	0	0	0	2	3	1	0	0	0	0	0	0	0	1	0	1	0	0	0	1	0	0	3	3	0	2	3	3	3	3
2	22	2	2	1	4	1	1	6	0	0	0	0	0	0	0	0	0	0	0	0	0	0	2	2	2	0	0	0	0	0	0	0	1	1	2	0	0	0	1	0	1	2	3	2	2	3	3	3	0
2	22	2	2	3	3	1	1	5	0	0	0	0	0	0	4	3	0	0	0	3	0	3	0	4	2	0	0	0	2	0	0	0	3	1	3	3	2	0	1	2	0	3	3	2	3	0	3	0	0
2	20	1	1	3	3	3	1	3	1	0	2	4	3	0	3	0	0	0	0	4	0	3	4	2	1	0	0	0	1	0	0	0	0	1	1	0	0	1	1	0	0	2	2	0	1	0	1	0	0
2	21	2	2	2	3	2	2	1	0	0	0	0	0	0	0	0	0	0	0	0	0	0	2	3	2	0	0	0	0	0	0	0	1	1	1	1	1	0	0	0	0	3	2	3	2	0	3	3	3
2	20	2	2	3	3	2	1	2	0	0	0	0	0	0	0	0	0	0	0	3	0	3	1	1	0	0	0	0	0	0	0	0	2	1	1	2	2	2	2	1	0	2	3	1	0	2	3	3	0
2	20	1	2	2	3	2	1	4	0	0	0	0	0	0	0	0	0	0	3	3	0	3	1	1	0	0	0	0	0	0	0	0	1	1	0	1	0	1	1	0	0	2	3	1	2	0	3	3	0
2	21	2	2	3	3	3	1	4	0	0	0	0	0	1	0	0	0	0	0	1	0	1	2	4	2	0	0	0	0	0	0	0	0	0	1	0	1	0	1	0	0	3	3	2	2	3	3	3	0
1	23	2	2	3	3	3	2	1	0	0	0	0	0	0	0	0	0	0	0	0	0	0	0	2	2	0	0	0	0	0	0	0	0	0	0	0	0	0	0	0	0	2	3	2	2	3	3	3	3
1	21	2	2	3	3	2	2	1	0	0	0	0	0	0	0	0	0	0	0	0	0	0	3	3	3	0	0	0	0	0	0	0	0	0	0	0	0	0	0	0	0	1	3	3	2	3	3	3	3
1	27	1	2	2	4	2	1	1	4	3	4	2	3	2	2	4	2	2	2	3	4	4	2	3	1	0	0	0	0	0	0	0	3	2	2	2	2	2	1	1	0	1	3	0	1	0	0	0	0
2	24	1	2	5	3	1	2	3	0	0	0	2	0	0	0	0	0	0	0	0	0	0	1	4	1	0	0	0	0	0	0	0	1	0	0	1	0	1	1	0	0	2	3	3	1	0	3	3	3
2	24	1	2	2	3	1	2	3	0	0	0	0	0	4	0	0	0	4	0	0	3	3	1	3	1	0	0	0	0	0	0	0	0	1	0	1	0	0	0	0	0	3	2	2	2	3	1	3	3
2	21	2	1	3	3	2	2	2	0	0	0	0	1	0	0	0	1	0	3	3	0	3	3	3	2	0	0	0	0	0	0	0	1	1	1	1	0	0	1	1	1	1	3	2	2	2	3	2	3
2	19	2	2	2	3	2	1	5	0	0	0	0	0	0	0	0	0	0	0	3	0	3	1	1	1	0	0	0	0	0	0	0	1	1	1	1	1	1	1	0	0	2	2	0	1	2	3	2	3
2	23	1	2	5	3	1	2	1	0	0	0	0	0	0	0	0	0	0	0	0	0	0	2	2	1	0	0	0	0	0	0	0	1	0	0	0	0	1	0	0	0	2	2	1	1	3	3	2	3
1	26	1	2	5	3	1	2	1	0	0	0	0	0	0	0	0	0	0	0	0	4	0	2	3	3	0	0	0	0	0	0	0	1	1	0	1	0	1	1	0	0	2	2	0	2	3	3	3	2
2	24	1	2	5	3	1	2	1	0	0	0	0	0	0	0	0	0	3	3	3	3	3	4	4	2	0	0	0	0	0	0	0	1	1	1	1	1	1	1	0	0	2	2	1	2	0	3	3	3
2	22	1	2	4	3	2	1	2	0	0	0	0	0	0	0	0	0	1	0	0	0	0	2	3	1	0	0	0	0	0	0	0	1	0	0	0	0	0	0	0	0	3	2	3	3	3	3	3	3
2	23	1	2	5	3	1	2	2	0	0	0	0	0	0	0	0	0	3	0	3	0	0	3	3	4	0	0	0	0	0	0	0	2	1	1	1	1	1	1	0	0	2	3	1	2	0	2	1	2
2	24	1	2	2	3	1	1	2	0	0	1	0	0	0	0	0	0	0	0	1	0	1	2	3	1	0	0	0	0	0	0	0	1	1	1	1	0	0	0	1	0	2	3	2	2	3	3	3	3
2	23	1	2	4	3	2	2	2	0	0	0	1	1	0	3	0	0	1	3	3	3	1	1	1	1	0	0	0	0	0	0	0	1	1	2	1	2	2	0	1	0	1	2	3	2	0	3	0	3
1	30	1	2	2	3	1	2	1	0	0	0	0	0	0	0	0	0	0	0	2	2	0	2	2	2	0	0	0	0	0	0	0	0	0	0	0	0	0	0	0	0	1	3	2	3	3	3	3	3
2	21	2	2	4	3	5	1	4	0	0	0	0	0	0	0	0	0	0	3	0	0	1	1	3	2	0	0	0	0	0	0	0	1	0	0	1	0	0	2	0	0	2	3	1	2	0	3	0	0
1	22	1	2	4	3	2	2	1	0	0	0	0	0	3	0	0	1	3	0	0	0	0	1	4	4	0	0	0	0	0	0	0	0	1	0	0	0	0	0	0	0	3	2	3	3	3	3	3	3
1	19	1	1	2	3	2	1	4	1	0	3	0	0	0	0	0	0	0	0	3	3	3	4	4	4	0	0	0	1	2	0	0	1	1	1	1	0	2	1	0	0	2	2	1	2	0	3	3	3
2	26	1	2	5	3	1	2	1	0	0	0	0	0	0	0	0	0	0	0	1	1	1	2	2	2	0	0	0	2	0	0	0	2	1	2	2	1	0	1	1	0	2	2	3	2	0	3	3	3
2	22	2	2	3	3	3	2	1	0	0	0	3	3	0	0	0	0	3	0	4	3	3	4	4	3	0	0	0	0	0	0	0	2	1	3	3	1	2	2	1	0	3	2	2	2	3	3	0	3
2	21	2	2	3	3	2	2	3	0	0	0	0	0	0	0	0	0	0	0	0	0	0	2	2	1	0	0	0	0	0	0	0	1	0	1	1	0	0	0	0	0	2	2	2	3	3	3	3	3
1	23	1	2	4	3	2	2	1	0	0	0	0	0	0	0	0	0	0	0	0	0	0	4	4	4	0	0	0	0	0	0	0	0	0	1	0	1	0	0	0	0	2	2	2	2	0	3	0	0
2	23	1	2	1	3	1	2	1	1	0	0	0	0	0	0	0	0	3	0	3	0	0	2	3	3	0	0	0	0	0	0	0	1	1	1	1	0	1	1	0	0	1	2	1	1	0	3	0	2
2	20	2	2	2	3	3	1	3	1	0	0	0	0	0	0	0	0	0	1	1	1	0	2	3	3	0	0	0	0	0	0	0	1	0	2	2	1	1	1	0	0	2	3	1	0	0	2	1	0
1	20	1	1	2	4	1	2	1	0	0	0	0	1	0	1	1	0	0	0	1	0	1	4	4	2	0	0	0	0	0	0	0	1	0	0	0	1	0	1	0	0	2	2	3	2	0	3	1	2
1	25	1	2	5	3	1	2	5	0	0	0	0	0	0	0	1	0	3	0	3	0	0	1	2	1	0	0	0	0	0	0	0	1	0	1	1	0	1	0	0	0	2	2	2	2	3	3	2	2
1	26	1	2	2	3	1	1	1	1	0	0	0	0	0	0	0	0	0	1	4	1	1	1	1	1	0	0	0	0	0	0	0	1	1	1	1	1	1	1	1	0	1	3	1	0	2	3	0	0
2	22	1	2	4	5	2	1	3	0	0	0	0	0	0	0	0	0	0	0	3	3	0	2	4	0	0	0	0	0	0	0	0	1	0	0	0	0	0	1	0	0	3	2	1	2	3	3	3	3
1	21	2	2	3	3	3	2	6	1	0	0	3	1	0	0	1	0	3	0	3	3	0	3	3	3	0	0	0	0	0	0	0	1	1	0	0	1	0	0	0	0	3	2	3	2	3	3	3	3
2	23	1	2	2	3	1	2	1	0	0	0	1	0	0	0	1	0	0	0	1	1	0	2	4	2	0	0	0	0	0	0	0	2	1	1	1	1	1	2	0	0	2	2	3	2	3	3	0	2
2	21	2	2	4	5	2	2	3	0	0	0	0	0	0	4	0	0	0	0	4	0	0	0	2	2	0	0	0	0	0	0	0	3	1	0	1	1	1	1	1	0	2	3	0	1	0	3	3	2
2	23	1	2	5	3	1	1	3	0	0	0	0	0	0	0	0	0	1	0	3	0	3	1	4	1	0	0	0	0	0	0	0	0	1	1	1	1	0	0	0	0	2	2	1	2	3	3	3	1
2	22	1	2	5	3	1	2	3	3	0	1	0	0	0	3	0	3	0	3	0	3	3	2	3	2	0	0	0	0	0	0	0	2	1	2	2	1	2	1	1	0	1	2	1	1	2	3	3	3
1	24	1	2	5	3	1	1	5	0	0	0	0	0	0	0	0	0	0	0	0	0	0	0	0	0	0	0	0	0	0	0	0	1	0	0	0	0	0	0	0	0	3	2	0	3	0	3	3	3
2	21	1	2	4	3	2	1	1	0	0	0	1	0	0	0	0	0	0	0	3	3	3	2	1	1	0	0	0	0	0	0	0	0	0	1	0	1	1	0	0	0	1	2	3	2	3	3	2	0
2	23	2	2	5	3	2	1	5	0	0	0	0	0	0	0	0	0	0	0	0	0	0	3	4	3	0	0	0	0	0	0	0	1	0	0	0	0	0	0	0	0	1	2	3	2	0	3	3	0
2	23	1	2	1	3	1	2	1	0	0	1	2	0	0	0	0	0	0	0	1	3	1	3	3	3	0	0	0	2	0	0	0	0	0	0	0	0	0	0	0	0	1	2	1	2	3	2	0	1
1	21	1	2	1	3	1	2	2	0	0	0	1	0	1	0	0	0	0	0	1	1	1	3	3	4	0	0	0	0	0	0	0	0	0	0	0	0	0	0	0	0	2	2	1	2	0	3	3	3
2	19	1	2	1	3	1	2	3	1	0	3	0	0	0	3	1	0	0	0	3	3	3	1	3	1	0	0	0	0	0	0	0	2	1	1	1	1	1	1	1	1	2	3	1	2	2	2	2	2
2	22	1	2	5	3	1	2	2	0	0	0	0	0	0	0	0	0	0	0	0	4	0	2	2	2	0	0	0	0	0	0	0	3	2	0	1	0	0	3	0	0	2	2	2	2	3	3	3	3
1	18	1	2	1	3	1	2	2	0	0	0	0	0	0	0	0	0	0	0	0	0	0	2	2	2	0	0	0	0	0	0	0	1	1	0	0	0	0	0	0	0	2	3	1	2	0	3	2	3
1	23	1	2	5	3	1	1	3	1	0	0	0	1	0	0	0	0	3	0	0	3	0	1	2	3	0	0	0	0	0	0	0	0	0	0	0	0	0	0	0	0	0	3	0	2	3	3	3	3
1	19	1	2	1	3	1	2	1	1	0	1	3	1	2	2	2	1	1	1	1	2	3	3	2	2	0	0	0	0	0	0	0	3	3	3	3	2	2	2	2	2	3	2	1	0	2	3	3	2
1	21	2	2	3	1	1	2	1	0	0	0	0	0	0	0	0	0	0	0	0	0	0	3	3	3	0	0	0	0	0	0	0	0	0	0	0	0	0	0	0	0	1	2	3	2	0	3	3	3
1	23	1	2	1	3	1	1	1	0	0	0	0	0	0	0	0	0	0	0	0	0	0	4	4	4	0	0	0	0	0	0	0	0	0	0	0	0	0	0	0	0	0	0	0	0	0	0	0	0
2	20	1	2	1	3	1	2	1	0	0	0	0	0	0	1	0	0	0	1	1	0	0	2	2	1	0	0	0	0	0	0	0	1	1	0	1	1	0	1	0	0	2	3	1	2	0	2	2	2
2	20	1	2	2	1	1	1	3	0	0	0	0	0	0	0	0	0	0	0	0	0	0	2	2	2	0	0	0	0	0	0	0	0	0	0	0	0	0	0	0	0	3	3	3	3	3	3	3	3
2	23	1	2	1	3	1	1	1	1	1	1	0	0	0	0	0	0	3	0	3	3	1	2	3	2	0	0	0	0	0	0	0	1	1	1	1	1	1	1	0	0	1	3	1	2	3	3	3	3
1	18	1	2	1	3	1	2	1	0	0	0	0	0	0	0	0	0	0	0	0	1	0	1	1	1	0	0	0	0	0	0	0	0	0	0	0	0	0	0	0	0	1	3	3	2	3	3	3	3
2	21	1	2	1	1	1	2	1	0	0	0	0	0	0	0	0	0	0	0	0	0	0	1	2	1	0	0	0	0	0	0	0	0	0	0	0	0	0	0	0	0	2	3	3	2	0	3	3	3
1	22.089	1	2	1	3	1	2	2	0	0	0	1	0	0	0	0	0	0	0	2	2	1	1	3	2	0	0	0	0	0	0	0	1	0	1	1	1	0	1	0	0	2	2	0	1	0	2	2	0
2	17	2	2	1	3	1	2	1	0	0	0	0	0	0	0	0	0	3	0	1	0	0	3	3	2	0	0	0	0	0	0	0	0	1	0	0	1	0	0	0	0	3	3	3	3	2	3	3	3
2	18	1	2	1	3	1	2	3	0	0	0	0	1	3	0	0	0	0	0	3	0	3	1	1	1	0	0	0	0	0	0	0	1	1	2	2	1	1	1	0	0	1	3	0	1	0	3	3	3
1	20	1	2	3	2	1	1	3	4	4	4	4	4	4	3	3	4	4	3	4	4	3	3	2	3	0	0	0	0	2	0	0	1	0	1	1	0	0	1	0	0	1	3	1	1	0	2	2	1
2	26	1	2	3	3	1	1	2	0	0	0	0	0	0	0	0	0	0	0	0	0	0	0	2	0	0	0	0	0	0	0	0	1	1	0	0	1	1	0	0	0	2	3	3	3	0	3	0	0
1	22	2	2	3	1	1	2	1	0	0	0	0	0	0	0	0	0	0	0	0	0	0	1	1	1	0	0	0	0	0	0	0	0	0	0	0	0	0	0	0	0	2	3	1	2	3	3	2	3
2	18	1	2	1	3	1	2	3	0	0	0	0	0	0	0	0	0	0	1	1	0	1	0	0	0	0	0	0	0	0	0	0	0	0	1	1	1	0	1	1	0	1	2	1	2	0	3	0	3
2	28	1	2	3	3	1	1	2	0	0	0	0	0	0	0	0	0	0	0	0	1	0	2	3	0	0	0	0	0	0	0	0	0	0	1	0	0	0	0	0	0	2	3	3	2	2	3	0	3
2	19	1	2	1	3	1	1	1	0	0	0	0	0	0	0	0	0	1	0	1	0	1	0	2	0	0	0	0	0	0	0	0	1	1	0	1	1	0	0	0	0	2	2	1	2	0	3	3	3
2	25	1	2	3	1	1	2	1	0	0	0	0	0	0	0	0	0	0	0	0	0	0	0	2	1	0	0	0	0	0	0	0	0	0	0	0	0	0	0	0	0	3	3	0	2	3	3	2	2
2	20	1	2	1	3	1	2	1	0	0	0	0	0	0	0	0	0	0	3	0	4	3	1	2	2	0	0	0	0	0	0	0	0	0	1	1	0	0	1	0	0	3	2	1	2	0	3	3	3
1	20	1	2	1	1	1	1	1	0	0	0	0	0	0	0	0	0	0	0	0	0	0	2	2	2	0	0	0	0	0	0	0	1	1	0	1	2	0	0	2	0	2	2	0	3	3	3	3	3
1	18	1	2	1	3	1	2	1	0	0	0	0	0	0	0	0	0	0	0	0	0	0	1	1	1	0	0	0	0	0	0	0	0	0	0	0	0	0	0	0	0	1	3	2	2	0	3	3	3
1	20	1	2	1	3	1	2	3	0	0	0	0	0	0	0	0	0	0	0	0	0	0	1	0	2	0	0	0	0	0	0	0	1	0	0	0	1	1	0	0	0	2	2	3	2	0	3	3	3
2	18	1	2	1	3	1	2	1	1	0	0	0	0	0	0	1	0	0	3	3	3	3	0	3	2	0	0	0	0	0	0	0	0	0	0	0	0	1	1	0	0	1	3	0	1	0	3	0	3
1	20	1	2	2	1	1	2	2	0	0	0	0	0	0	0	0	0	0	0	3	0	0	0	2	0	0	0	0	0	0	0	0	1	0	0	1	0	0	0	0	0	3	2	3	2	0	3	3	3
2	21	2	2	3	1	1	2	6	3	0	1	2	0	0	0	0	0	0	1	1	1	1	2	3	1	0	0	0	0	0	0	0	2	1	2	1	1	1	1	0	0	2	3	1	2	0	3	0	3
2	19	1	2	2	4	2	1	6	1	2	1	0	1	0	0	1	1	2	1	1	0	0	3	2	2	0	0	0	0	0	0	0	0	2	1	1	2	1	1	1	2	1	0	0	0	3	0	0	0
2	20	1	2	1	3	1	2	5	1	0	0	3	3	1	0	0	1	0	0	4	0	3	4	4	4	0	0	0	0	0	0	0	1	1	1	1	0	0	1	0	0	3	2	0	2	3	2	2	2
2	20	1	2	2	1	1	2	1	0	0	0	0	0	0	0	0	0	0	0	0	0	0	1	2	1	0	0	0	0	0	0	0	1	0	1	0	0	0	0	0	0	1	3	1	1	2	2	2	2
2	18	1	2	1	1	1	2	1	0	0	0	0	0	0	0	0	0	0	0	0	0	0	2	3	0	0	0	0	0	0	0	0	1	0	0	1	0	0	1	0	0	2	3	1	1	3	3	3	3
1	21	2	2	2	1	1	2	1	0	0	0	0	0	0	0	0	0	0	0	0	0	0	3	3	1	0	0	0	0	0	0	0	0	0	0	0	0	0	0	0	0	2	2	3	3	3	3	3	3
2	19	2	1	1	1	1	2	3	0	0	0	0	0	0	0	0	0	0	0	0	0	0	2	2	1	0	0	0	0	0	0	0	1	1	0	1	0	0	0	0	0	3	3	2	2	3	3	3	3
2	19	1	2	1	3	1	2	1	0	0	0	0	0	0	0	0	0	0	0	1	1	1	0	0	0	0	0	0	0	0	0	0	1	1	1	1	1	1	1	1	0	2	2	2	3	0	3	3	3
2	19	1	2	1	3	1	1	1	0	0	0	0	0	0	0	0	0	3	1	3	0	0	3	3	3	0	0	0	0	0	0	0	1	1	1	1	0	0	0	0	0	2	2	3	3	3	3	3	3
2	19	1	2	1	3	1	1	3	0	0	1	3	0	0	0	3	0	0	0	3	0	3	0	3	1	0	0	0	0	0	0	0	3	1	0	3	1	1	0	0	0	2	2	1	1	0	2	0	0
2	18	1	2	1	3	1	1	4	0	0	0	0	0	0	0	0	0	1	0	3	0	1	3	3	2	0	0	0	0	0	0	0	0	0	1	1	0	0	1	0	0	2	3	2	3	0	3	3	3
1	19	1	2	1	3	1	2	4	0	0	0	0	0	0	0	0	0	0	1	1	0	1	0	3	3	0	0	0	0	0	0	0	0	0	0	0	0	0	0	0	0	3	3	3	3	3	3	3	3
1	19	1	2	1	3	1	2	3	0	0	0	0	0	0	0	0	0	0	0	1	0	1	3	3	3	1	1	1	1	1	1	1	1	1	0	0	1	0	1	0	0	3	2	3	0	0	0	0	0
2	19	1	2	1	3	1	2	2	0	0	0	0	3	0	3	3	0	0	4	3	0	3	0	3	0	0	0	0	0	0	0	0	0	1	3	2	0	0	0	0	0	2	2	2	1	0	3	3	3
2	23	1	2	5	3	1	2	3	0	0	0	0	0	0	0	0	0	0	0	0	0	0	1	2	1	0	0	0	0	0	0	0	0	0	0	0	0	0	0	0	0	2	3	3	2	0	3	2	3
2	18	1	2	1	3	1	2	1	0	0	0	0	0	0	0	0	0	0	0	1	1	0	0	0	0	0	0	0	0	0	0	0	0	1	1	1	0	0	0	0	0	1	3	0	3	0	3	3	3
2	20	1	2	1	3	1	2	1	1	0	0	0	0	0	0	1	0	0	0	0	0	0	0	3	0	0	0	0	0	0	0	0	0	1	1	1	1	1	1	0	0	2	2	1	2	2	2	0	0
1	23	1	2	3	1	1	2	2	0	0	0	0	0	0	0	1	0	0	0	0	0	0	1	4	0	0	0	0	0	0	0	0	0	0	1	1	0	0	0	0	0	3	2	3	3	3	3	3	3
1	19	1	2	1	3	1	1	5	3	0	0	4	1	0	0	0	0	3	0	4	0	3	1	3	1	0	0	0	0	0	0	0	1	0	0	1	1	0	0	0	0	1	3	1	1	0	3	3	0
1	19	1	2	1	3	1	2	1	0	0	0	0	0	0	1	0	0	1	0	1	4	1	1	4	3	0	0	0	0	0	0	0	0	0	0	0	1	1	0	0	0	2	3	3	3	0	3	3	3
2	19	2	2	1	1	1	1	1	0	0	0	0	3	1	0	0	0	0	0	4	2	3	3	3	3	0	0	0	0	0	0	0	1	1	1	1	1	1	1	1	1	2	3	1	1	2	2	2	2
2	17	1	2	1	3	1	2	1	0	0	0	0	0	0	1	0	0	0	0	2	1	1	2	4	0	0	0	0	0	0	0	0	1	1	0	0	1	0	0	0	0	2	3	2	2	0	3	3	3
2	19	1	2	1	3	1	2	1	0	0	0	0	0	0	0	1	0	3	0	3	1	3	0	1	0	0	0	0	0	0	0	0	1	1	0	1	1	1	1	0	0	2	3	0	2	3	3	1	3
2	20	2	1	2	1	1	2	1	1	0	0	2	0	0	0	1	3	0	0	3	3	3	4	4	3	0	0	0	0	0	0	0	1	1	1	1	1	1	1	1	0	3	2	3	1	0	3	3	3
2	21	1	2	5	4	2	2	4	0	0	0	0	0	0	0	0	0	0	0	0	0	0	3	4	1	0	0	0	0	0	0	0	0	1	1	0	0	0	1	0	0	2	2	1	2	2	3	2	2
2	19	2	2	1	1	1	2	2	0	0	0	0	0	0	0	0	0	0	0	3	0	0	3	3	1	0	0	0	0	0	0	0	0	0	0	0	0	0	2	0	0	2	3	3	3	3	3	3	3
1	19	1	2	1	3	1	2	1	0	0	0	0	0	0	0	0	0	0	0	2	2	1	1	1	1	0	0	0	0	0	0	0	0	0	1	1	1	1	1	1	0	3	2	0	2	2	3	2	2
2	20	1	2	1	3	1	2	1	1	0	0	2	1	0	1	0	0	0	1	4	4	4	3	4	4	0	0	0	2	2	0	2	3	3	3	3	3	1	1	2	0	2	2	1	1	3	3	3	3
2	24	1	2	1	3	1	1	5	0	0	0	0	0	0	0	0	0	3	0	0	0	0	3	3	2	0	0	0	0	0	0	0	0	0	0	0	0	0	0	0	0	2	3	2	2	2	3	3	2
1	25	1	1	2	3	1	2	2	0	0	0	1	0	0	1	1	0	0	1	0	2	0	4	4	1	0	0	0	0	0	0	0	1	1	0	0	1	1	0	0	0	2	3	1	1	3	3	2	3
2	21	2	2	3	1	1	2	1	0	0	0	0	0	0	0	0	0	0	0	1	1	1	1	2	2	0	0	0	0	0	0	0	1	0	0	0	0	1	0	0	0	2	2	1	1	0	3	3	3
2	18	1	2	1	3	1	2	1	0	0	0	0	0	0	0	0	0	0	0	3	0	0	3	3	1	0	0	0	0	0	0	0	1	0	0	1	0	1	0	0	0	2	2	0	1	0	3	1	2
2	19	1	2	1	3	1	1	3	0	0	0	0	0	0	0	0	0	0	0	3	3	3	1	3	1	0	0	0	0	0	0	0	1	1	1	1	0	0	1	0	0	1	2	0	2	0	3	3	3
1	20	1	2	1	3	1	2	1	0	0	0	0	1	1	4	0	0	0	1	3	4	0	2	4	3	0	0	0	0	0	0	0	1	1	1	1	1	1	1	1	0	3	3	1	1	0	3	0	2
1	19	2	2	2	1	1	2	1	0	0	0	0	0	0	0	0	0	0	0	0	1	0	1	4	3	0	0	0	0	0	0	0	0	0	0	0	0	0	0	0	0	3	3	3	3	0	3	3	3
2	18	2	2	1	1	1	1	1	0	0	0	0	0	0	0	0	0	0	1	1	0	0	2	2	1	0	0	0	0	0	0	0	1	1	1	1	1	1	1	1	0	1	3	1	2	0	3	3	0
2	18	1	2	1	3	1	1	2	0	0	0	2	0	0	0	3	0	1	1	0	0	3	0	3	2	0	0	0	1	0	0	0	1	0	1	1	1	0	0	1	1	2	3	0	2	0	3	2	0
1	23	1	2	5	8	1	1	3	1	1	1	2	1	0	1	4	0	3	1	3	3	3	2	3	2	0	0	0	0	0	0	0	1	1	0	1	1	1	1	0	0	3	2	2	2	3	3	3	3
1	20	1	2	1	3	1	2	3	0	0	0	0	0	0	0	0	0	0	0	0	0	0	0	0	0	0	0	0	0	0	0	0	0	0	0	0	0	0	0	0	0	3	2	3	3	3	3	3	3
1	19	1	2	1	3	1	1	1	0	0	0	0	0	0	0	0	0	0	0	1	0	0	1	2	0	0	0	0	0	0	0	0	0	0	0	0	0	0	0	0	0	3	3	0	1	0	3	3	3
2	18	1	2	1	3	1	1	3	0	0	0	0	0	0	0	0	0	0	0	0	0	0	4	4	0	0	0	0	0	0	0	0	0	0	1	0	0	0	1	0	0	3	2	3	2	0	3	2	1
2	21	2	2	3	1	1	2	3	0	0	0	0	0	0	0	0	0	0	0	1	0	0	2	3	1	0	0	0	0	0	0	0	0	0	0	0	0	0	0	0	0	2	2	3	2	0	3	3	3
1	20	2	2	1	1	1	1	1	0	0	0	0	0	0	0	0	0	0	0	0	0	0	3	4	0	0	0	0	0	0	0	0	3	1	1	1	1	1	0	1	0	1	2	2	2	3	3	3	3
2	25	1	2	5	3	1	2	2	0	0	0	0	0	0	4	0	0	0	0	1	4	3	3	4	3	0	0	0	0	0	0	0	1	1	2	1	1	2	1	1	0	1	3	0	0	0	3	0	2
2	22	2	2	3	1	1	2	1	0	0	0	0	0	0	0	0	0	0	0	1	1	0	1	2	1	0	0	0	0	0	0	0	1	0	0	0	0	0	0	0	0	1	3	0	2	0	2	2	2
2	19	2	2	2	1	1	2	6	0	0	0	4	0	0	0	0	1	0	3	0	0	0	1	3	1	0	0	0	0	0	0	0	0	0	1	0	0	0	0	0	0	3	3	1	2	2	3	3	3
1	22	2	2	2	1	1	2	1	3	0	1	0	0	0	0	0	0	0	0	3	4	3	3	3	3	0	0	0	0	0	0	0	0	0	0	0	0	0	0	0	0	3	2	0	1	0	3	3	3
1	21	1	2	3	4	1	1	3	0	0	0	2	0	0	1	2	0	0	0	1	0	0	3	3	4	0	0	0	0	0	0	0	0	0	1	0	0	0	0	0	0	2	3	1	2	0	3	3	3
1	23	1	2	4	3	2	2	1	0	0	0	0	0	0	0	0	0	0	0	0	0	0	1	2	1	0	0	0	0	0	0	0	1	0	1	1	0	0	1	0	0	3	2	1	2	0	3	0	3
2	22	2	2	4	1	1	2	2	0	0	0	0	0	0	0	0	0	0	1	3	3	0	3	4	3	0	0	0	0	0	0	0	1	1	1	1	1	1	0	0	0	2	3	1	2	0	2	2	2
2	19	2	2	2	1	1	2	1	0	0	0	0	0	0	0	0	0	0	0	3	3	3	2	2	0	0	0	0	0	0	0	0	0	0	0	1	1	0	0	0	0	3	2	1	2	3	3	3	3
1	20	1	2	1	3	1	2	2	1	0	0	1	1	0	0	1	0	1	1	0	1	1	3	4	4	0	0	0	0	0	0	0	2	1	1	1	0	1	1	1	0	0	2	0	1	0	3	0	1
2	21	2	1	2	1	1	1	1	0	0	0	0	0	0	0	0	0	0	0	0	0	0	1	1	0	0	0	0	0	0	0	0	1	0	2	2	1	1	1	1	0	1	2	2	2	0	3	3	0
2	20	1	2	2	1	1	2	1	3	0	0	0	0	0	0	0	0	0	0	3	3	0	2	4	2	0	0	0	0	0	0	0	1	1	0	0	1	0	1	0	0	3	2	1	2	0	3	3	3
1	19	1	2	1	3	1	1	3	1	0	0	0	3	3	4	3	0	0	3	3	3	3	0	1	1	0	0	0	0	0	0	0	1	1	1	1	1	1	1	1	1	1	2	1	2	0	3	1	0
2	19	1	2	1	3	1	2	3	1	0	1	0	1	0	1	1	0	1	0	1	1	1	2	1	1	0	0	0	0	0	0	0	1	0	0	0	0	1	0	0	0	2	0	2	2	3	3	3	3
2	21	2	2	2	1	1	1	3	0	0	0	0	0	0	0	0	0	0	0	1	1	0	2	2	1	0	0	0	0	0	0	0	1	0	0	1	0	0	0	0	0	2	2	0	1	3	3	3	3
2	22	1	2	2	1	1	1	1	3	0	0	4	3	3	3	0	0	1	3	4	4	3	1	4	1	0	0	0	0	0	0	0	1	1	1	1	2	2	0	0	0	1	2	2	2	0	3	0	3
2	21	2	2	1	1	1	1	3	0	0	0	0	3	0	0	0	0	0	3	3	0	3	1	3	0	0	0	0	0	0	0	0	0	0	1	0	1	0	1	0	0	2	3	3	2	3	3	3	3
2	18	1	2	1	3	1	2	2	0	0	0	1	0	0	0	0	0	1	0	0	0	0	0	1	1	0	0	0	0	0	0	0	0	0	0	0	0	0	0	0	0	3	2	3	3	3	3	3	3
2	21	2	2	2	1	1	2	1	0	0	0	0	0	0	1	0	0	1	1	1	1	0	1	0	0	0	0	0	0	0	0	0	0	1	0	1	0	1	0	0	0	1	2	3	3	0	3	0	3
2	20	2	2	2	1	1	2	3	0	0	0	0	0	0	0	0	0	0	0	1	0	1	0	1	0	0	0	0	0	0	0	0	1	0	1	0	0	1	0	0	0	2	2	3	3	0	3	0	3
2	21	2	2	2	1	1	2	1	0	0	0	0	0	0	0	0	0	0	0	0	0	0	4	4	2	0	0	0	0	0	0	0	0	0	0	1	1	1	1	0	0	3	2	2	3	3	3	3	3
2	19	1	2	1	3	1	2	2	1	0	0	1	0	0	1	0	0	0	1	1	0	0	2	2	1	0	0	0	0	0	0	0	1	1	0	1	0	0	0	0	0	1	3	2	2	0	3	2	2
1	24	2	2	3	1	1	2	1	0	0	0	0	0	0	0	3	0	0	0	4	4	3	2	2	2	0	0	0	0	0	0	0	2	1	2	2	1	1	2	1	0	3	3	3	3	1	3	3	3
2	20	2	2	1	1	1	2	1	1	0	0	1	0	0	1	1	1	3	1	3	1	1	0	4	1	0	0	0	0	0	0	0	1	0	1	1	1	0	0	0	0	3	2	2	2	0	3	0	3
2	18	1	2	1	3	1	1	3	0	0	0	0	0	0	3	0	0	3	0	3	0	3	2	4	2	0	0	0	0	0	0	0	1	1	0	1	0	1	1	0	0	2	3	0	1	3	3	3	3
2	22	1	2	1	3	1	1	1	0	0	0	2	0	1	0	1	0	3	0	3	3	3	2	3	2	0	0	0	0	0	0	0	1	0	3	0	1	1	1	0	0	1	2	1	2	0	3	0	0
2	19	1	2	2	4	2	1	5	0	0	0	0	0	0	0	0	0	0	0	1	0	0	0	1	1	0	0	0	0	0	0	0	0	0	1	0	1	0	0	0	0	2	2	1	2	0	3	3	2
2	20	1	2	2	1	1	2	1	0	0	0	0	0	0	0	0	0	0	1	1	0	0	2	3	3	0	0	0	0	0	0	0	1	1	1	1	0	0	1	0	0	2	3	2	2	0	3	3	3
2	25	1	2	5	3	1	1	3	0	0	1	1	0	1	1	1	3	3	1	3	3	1	3	3	2	0	0	0	0	0	0	0	1	1	1	1	0	0	0	0	0	2	2	3	2	3	3	2	1
2	18	1	2	1	3	1	2	2	1	0	0	2	1	0	0	1	0	3	4	3	4	3	1	3	2	0	0	0	0	0	0	0	2	1	1	1	0	1	1	0	0	2	2	0	1	0	3	3	2
2	22	1	2	1	3	1	1	3	0	0	0	3	0	0	0	0	0	3	0	0	0	0	3	3	3	0	0	0	0	0	0	0	0	0	0	0	0	0	0	0	0	3	3	0	2	3	3	0	1
2	19	1	2	1	4	2	2	2	0	0	0	0	0	0	0	0	0	0	0	0	0	1	1	2	1	0	0	0	0	0	0	0	1	1	1	1	2	0	2	0	0	3	2	2	2	0	3	1	2
2	19	2	2	2	4	1	1	3	4	4	4	4	4	4	4	4	4	4	4	2	4	4	1	4	2	0	0	0	0	0	0	0	1	1	0	0	1	0	0	0	0	2	3	2	3	3	3	3	3
2	26	1	2	3	3	1	1	3	1	0	0	1	1	3	4	0	1	3	3	4	3	3	3	4	4	0	0	0	0	0	0	0	1	1	3	2	2	2	2	2	0	1	3	1	2	2	3	2	0
2	20	1	2	2	4	1	1	2	0	0	0	3	0	0	0	0	0	3	0	3	0	0	2	2	1	0	0	0	0	0	0	0	0	0	0	0	0	0	0	0	0	2	2	2	2	0	3	1	2
2	26	1	2	5	3	1	1	3	0	0	0	0	0	0	0	0	0	0	0	1	0	1	3	2	2	0	0	0	0	0	0	0	1	1	1	1	1	1	1	0	0	2	2	0	2	0	3	0	2
2	21	2	2	1	1	1	2	1	1	0	1	1	0	0	3	0	0	3	3	3	4	3	1	4	0	0	0	0	0	0	0	0	1	1	0	0	2	1	1	0	0	3	2	3	2	0	3	2	3
2	24	2	2	4	1	1	2	2	0	0	0	0	0	0	0	0	0	0	0	0	0	0	1	2	2	0	0	0	0	0	0	0	0	0	0	0	0	0	0	0	0	3	2	0	2	3	3	0	3
2	19	1	2	1	3	1	1	1	0	0	0	0	0	0	0	0	0	3	0	3	3	0	2	4	3	0	0	0	0	0	0	0	2	1	1	1	1	0	1	0	0	3	3	3	2	0	3	0	2
2	18	1	2	1	3	1	1	2	0	0	0	0	0	0	0	0	0	0	0	0	0	0	1	3	1	0	0	0	0	0	0	0	0	0	2	0	1	0	0	0	0	2	3	1	2	0	3	3	3
2	28	1	2	5	7	5	2	1	1	0	4	2	3	3	3	1	1	3	3	3	3	3	3	3	3	0	0	0	0	0	0	0	1	2	2	2	1	2	2	2	2	2	2	2	2	2	2	1	2
1	20	2	2	1	1	1	2	3	0	0	0	0	0	0	0	0	0	0	3	0	0	3	0	4	0	0	0	0	0	0	0	0	1	0	2	2	0	0	1	0	0	1	2	0	1	0	2	0	0
2	21	2	2	3	3	2	1	2	1	0	0	0	0	0	0	1	0	1	1	1	0	1	0	2	1	0	0	0	0	0	0	0	1	0	1	1	1	1	1	1	0	1	3	1	1	2	2	2	2
2	18	1	2	1	3	1	2	3	0	0	0	0	0	0	0	0	0	0	0	0	0	0	1	1	1	0	0	0	0	0	0	0	1	0	0	1	0	0	1	0	0	3	3	1	2	2	3	3	3
2	23	1	2	5	4	2	2	2	3	1	1	1	3	0	0	3	1	0	3	3	3	3	2	2	2	0	0	0	0	0	0	0	1	1	1	1	2	2	2	2	0	2	2	3	2	3	2	2	2
2	28	1	2	5	4	2	2	5	0	0	0	0	0	0	1	0	0	0	1	1	1	1	3	4	3	0	0	0	0	0	0	0	1	0	1	1	0	1	1	2	1	3	2	2	3	3	3	3	3
2	19	1	2	1	3	1	2	5	0	0	0	0	0	0	0	0	0	1	0	1	0	0	2	2	2	0	0	0	0	0	0	0	0	1	0	1	0	0	1	0	0	2	3	1	2	3	3	2	3
2	21	1	2	1	1	1	2	2	0	0	0	0	0	0	0	0	0	0	1	1	1	1	2	2	0	0	0	0	0	0	0	0	0	0	0	0	0	0	0	0	0	1	2	2	2	0	3	3	3
2	21	2	2	1	1	1	2	1	0	0	0	0	0	0	0	0	0	0	0	1	1	0	0	2	2	0	0	0	0	0	0	0	0	0	1	0	0	0	0	0	0	2	3	3	2	1	3	2	3
2	19	1	2	1	3	1	1	5	0	3	1	0	3	0	4	0	0	1	3	4	0	3	0	0	0	0	0	0	0	2	0	2	1	0	1	1	1	1	1	1	0	1	0	1	1	1	3	0	0
1	25	1	2	1	3	1	2	4	0	0	0	0	0	0	0	0	0	0	0	0	0	0	0	0	0	0	0	0	0	0	0	0	0	0	0	0	0	0	0	0	0	3	2	2	2	2	3	3	3
1	19	1	2	0	1	1	2	1	0	0	0	0	0	0	0	0	0	1	0	3	0	0	2	3	2	0	0	0	0	0	0	0	0	0	1	1	1	0	0	0	0	3	3	1	3	0	3	3	3
2	20	2	2	1	1	1	1	1	3	1	3	0	0	0	0	0	0	0	3	3	3	3	2	3	1	0	0	0	0	0	0	0	1	1	2	1	1	0	0	0	0	1	3	0	1	0	2	0	0
2	20	1	2	2	4	2	2	2	0	0	0	0	0	0	0	0	0	0	0	1	1	1	1	2	1	0	0	0	0	0	0	0	2	0	0	0	2	1	1	0	0	1	3	0	1	0	3	3	2
2	18	1	2	1	4	2	1	3	0	0	0	4	0	1	0	0	0	0	0	4	3	3	3	3	3	0	0	0	0	0	0	0	1	1	1	2	0	0	0	0	1	2	2	0	2	0	2	2	1
1	19	1	2	1	3	1	2	3	0	0	0	0	0	0	0	1	0	1	0	0	0	0	0	3	0	0	0	0	0	0	0	0	1	0	0	1	0	0	0	0	0	3	3	3	3	3	3	3	3
2	18	1	2	1	1	1	1	2	0	0	0	0	0	0	0	0	0	0	0	0	0	0	2	2	1	0	0	0	0	0	0	0	0	0	0	0	0	0	0	0	0	1	3	0	1	0	2	2	0
1	20	1	2	1	3	1	2	1	0	0	0	0	0	0	0	0	0	0	0	0	1	0	1	1	1	0	0	0	0	0	0	0	0	0	0	0	0	0	0	0	0	3	3	3	3	0	3	3	3
1	22	1	2	6	1	1	2	1	0	0	1	0	1	0	1	1	0	0	1	3	3	3	4	4	3	0	0	0	0	0	0	0	0	0	0	0	0	0	0	0	0	2	2	1	2	0	2	3	2
2	18	2	2	1	1	1	2	4	1	0	0	0	1	0	1	3	3	3	0	3	1	3	2	4	2	0	0	0	0	0	0	0	1	1	1	1	0	0	2	1	0	1	2	0	2	0	3	2	2
1	18	1	2	1	3	1	2	1	1	0	0	0	0	0	0	0	0	0	0	1	0	0	0	2	1	0	0	0	0	0	0	0	1	1	0	1	0	0	1	1	0	2	1	3	3	0	3	2	2
1	19	1	2	1	3	1	2	1	0	0	0	0	3	1	1	3	0	3	0	3	4	3	0	3	3	0	0	0	0	0	0	0	3	1	1	2	2	2	2	2	0	3	3	3	2	0	3	0	3
2	25	1	2	5	4	2	2	2	0	0	0	0	0	0	0	1	1	1	0	3	3	3	0	3	0	0	0	0	0	0	0	0	0	0	1	0	1	0	1	0	0	3	2	1	2	0	3	3	2
1	26	1	2	5	4	1	1	1	3	4	3	4	3	4	4	3	4	3	1	3	4	3	3	1	3	0	0	0	0	0	0	0	2	1	2	0	1	3	1	1	2	1	2	2	3	2	3	2	1
2	19	2	2	1	1	1	2	3	0	0	1	1	0	0	0	3	1	0	3	3	0	1	0	3	0	0	0	0	0	0	0	0	1	0	0	2	1	1	1	1	0	2	2	3	1	0	3	3	3
2	21	2	2	2	1	1	2	1	0	0	0	0	0	0	0	0	0	1	0	1	1	0	3	3	1	0	0	0	0	0	0	0	0	0	0	0	0	0	0	0	0	2	2	0	3	2	3	3	2
2	24	1	2	2	3	1	2	3	0	0	0	0	0	0	0	0	0	0	0	3	0	3	2	3	3	0	0	0	0	0	0	0	0	1	0	1	1	1	1	0	0	2	3	1	2	3	3	3	3
2	19	1	2	1	4	2	2	1	0	0	0	0	0	0	0	0	0	0	0	3	3	1	2	3	3	0	0	0	0	0	0	0	0	0	0	0	0	0	0	0	0	1	2	2	2	3	3	3	3
2	24	1	2	5	3	1	2	4	0	0	1	0	0	0	1	1	0	1	0	1	0	0	2	4	1	0	0	0	0	0	0	0	0	0	0	0	0	0	0	0	0	2	2	2	2	0	3	3	3
2	21	2	2	1	1	1	2	2	0	0	0	0	0	0	0	0	0	0	0	1	0	0	0	3	0	0	0	0	0	0	0	0	0	0	0	0	0	0	0	0	0	3	3	2	2	0	3	3	3
2	19	1	2	1	3	1	1	1	0	0	0	0	0	0	0	0	0	0	1	1	0	1	0	0	0	0	0	0	0	0	0	0	0	1	1	1	1	0	0	0	0	2	2	2	2	0	3	3	3
1	20	1	2	2	1	1	2	1	0	0	1	0	0	0	0	3	1	3	0	4	4	0	2	3	2	0	0	0	0	0	0	0	1	1	1	1	1	1	0	1	0	2	3	0	1	0	2	1	2
2	21	2	2	2	1	1	2	2	0	0	0	0	0	0	0	0	0	0	1	3	0	1	3	4	2	0	0	0	0	0	0	0	0	0	0	0	0	0	0	0	0	3	2	1	2	3	3	3	3
1	20	2	2	1	1	1	2	1	0	0	0	0	0	0	0	0	0	0	1	1	2	0	0	3	1	0	0	0	0	0	0	0	0	0	1	0	0	0	0	0	0	1	3	3	1	3	3	0	3
2	22	2	2	3	1	1	2	1	0	0	0	0	0	0	4	0	0	0	3	3	3	4	2	3	3	0	0	0	0	0	0	0	0	1	0	0	0	0	0	1	0	1	3	1	1	3	3	3	3
1	24	1	2	2	3	1	1	1	0	0	0	0	0	0	1	1	0	1	0	1	3	3	1	3	3	0	0	1	0	0	0	0	1	0	1	1	1	1	1	0	0	1	3	1	1	3	3	3	3
2	18	1	2	1	3	1	1	4	0	0	0	0	0	0	0	0	0	0	0	1	0	0	2	3	2	0	0	0	0	0	0	0	1	0	1	1	1	0	0	0	0	2	3	0	2	0	3	1	2
2	19	1	2	2	1	1	1	1	1	1	3	0	3	0	3	1	0	3	3	3	3	3	1	4	1	0	0	0	0	0	0	0	1	2	2	1	1	1	2	0	0	2	3	2	1	1	2	1	0
2	24	2	2	4	1	1	2	1	0	1	1	3	3	0	3	0	1	0	4	3	4	3	3	4	4	0	0	0	0	0	0	0	3	2	2	2	2	2	3	3	0	1	1	0	1	0	2	0	1
2	22	2	2	4	1	1	1	2	0	0	0	0	0	0	0	0	0	0	3	3	0	0	3	3	3	0	0	0	0	0	0	0	2	2	0	1	0	2	0	0	0	2	3	0	2	0	2	3	0
2	20	2	2	1	1	1	1	2	0	0	0	0	0	0	0	0	0	0	0	0	0	0	0	2	0	0	0	0	0	0	0	0	1	0	0	0	0	0	0	1	0	2	3	2	2	2	3	2	3
2	18	1	2	2	3	1	2	2	0	0	0	0	0	0	0	1	3	3	1	3	3	3	4	4	4	0	0	0	0	0	0	0	3	2	0	3	1	0	3	1	0	2	2	2	2	3	3	3	3
1	19	1	2	1	3	1	1	3	0	0	0	0	0	0	0	0	0	3	0	0	0	0	0	2	0	0	0	0	0	0	0	0	1	0	0	0	0	0	0	0	0	3	3	0	3	0	3	3	0
2	19	1	2	1	3	1	2	4	3	3	1	1	1	1	1	1	1	1	1	1	1	1	2	2	2	0	0	0	0	0	0	0	2	2	0	0	0	0	0	0	0	3	3	0	1	0	3	3	3
1	19	1	2	1	3	1	2	2	1	1	1	2	1	0	2	1	0	1	1	1	2	1	0	2	0	0	0	0	0	0	0	0	1	1	1	1	1	1	2	2	2	1	2	0	1	2	2	2	2
2	20	1	2	1	3	1	2	1	0	0	0	0	0	0	1	1	2	0	3	3	3	3	2	3	1	0	0	0	0	0	0	0	0	0	1	1	0	0	0	0	0	2	2	2	1	0	3	0	2
2	30	1	2	5	4	2	2	1	2	4	2	2	3	0	2	0	0	0	4	4	4	4	3	4	4	0	0	0	0	0	0	0	3	3	3	3	2	2	2	1	1	0	2	0	1	2	3	0	0
1	19	1	2	1	3	1	2	5	0	0	0	0	0	0	0	2	0	0	0	0	0	0	2	2	1	0	0	0	0	0	0	0	0	0	1	0	0	0	0	0	0	3	3	3	3	3	3	3	3
2	18	1	1	1	3	1	1	4	0	0	0	3	0	0	0	0	0	0	3	3	0	3	2	3	3	0	0	4	1	0	0	0	2	1	1	1	1	1	1	0	0	2	2	2	2	0	2	1	2
2	19	2	2	2	1	1	1	2	0	0	3	0	0	3	0	3	3	0	3	3	0	0	1	3	1	0	0	0	0	0	0	0	1	1	1	1	0	0	0	0	0	0	3	0	1	0	3	0	0
1	23	2	2	3	1	1	2	1	0	0	0	0	0	0	0	0	0	0	0	0	0	0	0	3	3	0	0	0	0	0	0	0	0	0	0	0	0	0	0	0	0	3	2	3	3	3	3	3	3
2	24	1	2	3	4	2	2	2	0	0	0	0	1	0	0	0	0	0	0	3	0	0	3	3	3	0	0	0	0	0	0	0	1	1	1	1	0	0	1	0	0	2	3	0	2	0	3	3	3
2	18	2	2	1	1	1	1	2	0	0	0	0	0	0	0	0	0	0	0	3	0	3	2	2	0	0	0	0	0	0	0	0	0	0	1	0	0	0	0	0	0	2	3	2	2	0	3	3	3
2	18	1	2	1	4	2	2	2	0	0	0	0	0	0	0	0	0	0	3	3	3	3	1	3	1	0	0	0	0	0	0	0	1	1	1	1	0	1	1	0	1	1	2	1	2	0	3	3	2
2	20	1	2	1	3	1	2	2	3	0	0	0	1	0	1	3	0	3	1	3	3	3	1	3	3	0	0	0	0	0	0	0	1	1	1	1	1	1	1	0	0	2	2	2	2	2	2	2	2
2	19	2	2	2	1	5	2	3	0	0	0	0	0	0	0	0	0	0	0	1	0	0	2	2	1	0	0	0	0	0	0	0	1	0	1	1	0	0	1	0	0	1	2	0	1	0	3	2	3
2	21	1	2	0	1	1	2	1	0	0	0	0	0	2	4	1	0	0	0	0	1	1	2	1	2	0	0	0	0	0	0	2	1	1	1	1	1	1	1	0	1	1	3	1	2	2	3	1	2
2	19	2	2	1	1	1	2	2	0	0	0	0	0	0	0	0	0	0	0	0	0	0	2	3	2	0	0	0	0	0	0	0	1	0	0	1	0	1	1	0	0	2	3	0	2	0	2	0	1
1	27	1	2	5	3	1	2	1	0	0	0	0	0	0	0	0	0	0	0	0	0	0	0	0	0	0	0	0	0	0	0	0	0	0	0	0	0	0	0	0	0	0	2	0	1	3	3	3	3
1	19	1	2	1	3	1	2	2	0	0	0	0	0	0	1	1	0	1	0	0	0	1	4	4	4	0	0	0	0	0	0	0	1	0	1	1	0	0	1	0	0	3	2	2	2	0	3	3	2
1	20	1	2	1	3	1	1	1	0	0	0	0	1	1	2	1	0	0	0	2	4	2	4	4	4	5	5	5	5	5	5	5	3	3	3	3	3	3	3	3	3	3	2	0	1	2	2	2	2
2	18	1	2	1	3	1	2	1	0	0	0	0	1	0	0	0	0	1	0	1	0	1	3	2	0	0	0	0	0	0	0	0	0	0	0	0	0	0	0	0	0	3	3	3	2	3	3	3	3
2	19	1	2	1	3	1	2	1	2	0	0	0	0	1	0	0	0	4	0	3	3	3	1	3	4	0	0	0	0	0	0	0	1	1	1	1	3	0	3	0	0	2	3	1	2	0	3	3	3
1	21	1	2	1	3	1	2	1	4	4	4	3	3	0	3	4	0	0	0	3	3	3	2	2	1	0	0	0	0	0	0	0	1	1	3	2	0	0	0	0	0	3	2	2	3	3	1	3	0
2	22	1	2	2	1	1	2	1	0	0	0	0	3	0	3	0	0	0	0	3	0	3	2	4	2	0	0	0	0	0	0	0	1	1	1	1	0	2	2	2	1	3	2	0	2	0	3	3	1
2	20	1	2	2	4	2	2	2	0	0	0	0	0	0	0	1	0	0	1	1	0	3	3	2	3	0	0	0	0	0	0	0	1	1	1	0	1	1	2	1	0	1	2	0	2	3	2	2	3
2	21	2	2	2	1	1	2	1	0	0	0	0	0	0	0	0	0	1	0	0	1	0	3	3	0	0	0	0	0	0	0	0	0	0	0	0	0	0	0	0	0	3	3	3	2	0	3	2	2
2	19	2	2	1	1	1	2	2	0	0	0	1	0	0	0	0	0	0	0	0	0	0	0	4	0	0	0	0	0	0	0	0	0	0	0	0	0	0	0	0	0	1	2	1	1	0	3	0	3
2	21	2	2	1	1	1	2	2	1	0	1	0	0	0	3	3	0	1	3	3	4	3	2	3	2	0	0	0	0	0	0	0	2	2	2	2	2	1	1	2	0	2	3	1	2	0	2	1	2
1	24	1	2	5	5	2	1	2	1	0	1	0	0	0	0	3	0	0	1	3	1	0	2	3	2	0	0	0	0	0	0	0	2	1	1	1	0	0	2	0	0	1	2	0	1	2	3	3	0
2	20	1	2	1	3	1	1	6	0	0	0	0	2	0	0	0	0	0	1	1	0	1	1	4	1	0	0	0	0	0	0	0	0	0	1	0	0	0	0	0	0	3	3	2	2	0	3	2	3
1	22	2	2	0	1	1	2	1	0	0	0	0	0	0	1	1	1	2	1	2	2	1	0	2	1	0	0	0	0	0	0	0	0	0	0	0	0	0	0	0	0	2	3	3	3	0	3	3	3
2	22	2	2	4	1	1	2	1	1	0	0	3	3	0	2	2	0	3	1	3	3	3	3	4	3	0	0	0	0	0	0	0	2	2	1	1	1	3	1	1	0	1	3	1	1	1	2	0	1
2	24	1	2	3	4	2	1	3	1	0	0	0	1	1	1	1	0	0	1	1	1	1	0	1	0	0	0	0	0	0	0	0	0	0	0	0	0	0	0	0	0	1	2	3	2	0	3	0	0
2	19	1	2	1	1	1	2	1	0	0	0	0	0	0	0	0	0	0	0	3	0	0	4	4	2	0	0	0	0	0	0	0	0	0	0	0	0	0	0	0	0	2	3	2	2	0	3	3	3
2	21	2	2	2	1	1	2	1	0	0	0	0	0	0	0	0	0	0	1	1	1	0	1	2	1	0	0	0	0	0	0	0	1	0	1	1	1	0	1	1	0	2	2	3	3	2	3	2	3
2	20	2	2	2	1	1	2	2	0	0	0	0	0	0	3	0	0	0	3	3	3	0	3	3	2	0	0	0	0	0	0	0	1	0	0	0	0	0	0	0	0	2	3	2	2	0	3	2	3
2	22	1	2	4	1	1	2	1	0	0	0	0	0	0	0	0	0	1	1	1	1	0	1	1	1	0	0	0	0	0	0	0	3	1	3	2	1	1	0	1	0	2	0	0	2	2	2	0	0
2	19	1	2	1	3	1	2	3	1	0	0	0	0	0	3	0	0	0	0	3	3	3	0	2	0	0	0	0	0	0	0	0	1	0	1	1	1	0	1	0	0	3	2	1	1	2	3	3	2
2	20	2	2	1	1	1	2	1	1	1	1	1	0	0	1	0	0	0	0	0	1	1	1	2	2	0	0	0	0	0	0	0	0	0	0	1	1	1	1	1	0	2	3	2	2	0	3	3	3
2	19	1	2	1	3	1	1	1	0	0	0	4	0	0	0	0	1	3	0	3	4	0	2	3	1	0	0	0	0	0	0	0	1	0	0	1	0	0	0	0	0	2	3	0	2	3	3	3	3
1	20	1	2	1	3	1	2	2	1	1	1	0	1	0	1	1	0	1	1	2	2	2	2	2	2	0	0	0	0	0	0	0	0	0	1	0	0	0	0	0	0	2	2	3	2	0	3	2	3
1	22	1	2	4	3	2	1	2	0	0	0	4	0	0	0	0	0	0	3	3	3	0	1	1	1	0	0	0	0	0	0	0	3	3	3	3	3	3	3	2	0	2	2	2	3	0	3	3	2
2	24	1	2	3	3	1	2	1	0	0	0	0	0	0	0	0	0	0	0	3	3	0	2	3	1	0	0	0	0	0	0	0	1	1	1	1	0	1	1	1	0	2	2	0	2	0	1	3	1
2	22	1	2	4	1	1	2	3	0	0	0	0	0	0	0	0	0	0	0	1	0	1	1	3	1	0	0	0	0	0	0	0	0	0	0	0	0	0	0	0	0	3	2	3	3	3	3	3	3
2	22	2	2	3	1	1	1	1	0	0	0	0	0	0	0	0	0	0	0	1	1	1	0	0	0	0	0	0	0	0	0	0	1	1	0	0	0	0	0	0	0	3	3	3	3	3	3	3	3
2	19	1	2	1	3	1	1	4	1	0	0	4	1	0	0	1	0	3	1	4	0	3	2	3	2	0	0	0	0	0	0	0	2	1	2	2	1	2	2	2	0	1	3	0	2	0	3	3	3
2	19	1	2	2	1	1	2	1	1	0	0	0	0	0	1	0	0	3	3	3	3	3	1	2	2	0	0	0	0	0	0	0	1	1	2	1	1	1	0	0	0	1	2	0	1	0	3	3	3
2	19	1	2	1	3	1	2	2	0	0	0	0	0	0	1	0	0	0	0	1	0	1	1	2	2	0	0	0	0	0	0	0	1	1	1	1	1	1	1	1	0	2	2	1	2	0	3	2	2
1	23	1	2	4	1	1	2	1	3	0	3	0	3	3	0	0	1	3	0	3	3	3	0	2	1	0	0	0	0	0	0	0	0	0	0	0	0	0	0	0	0	3	2	3	2	2	2	2	2
2	20	1	2	1	3	1	2	1	0	0	0	0	0	0	0	0	0	0	1	3	1	1	2	2	2	0	0	0	0	0	0	0	0	0	0	0	0	0	0	0	0	2	3	3	2	2	3	0	3
2	23	1	2	5	4	2	1	3	0	0	0	0	0	0	0	0	0	3	1	3	1	3	3	3	2	0	0	0	0	0	0	0	2	1	3	2	3	1	2	0	0	2	2	1	1	0	3	3	0
2	19	1	2	1	3	1	2	1	0	0	0	0	0	0	0	3	3	3	3	4	3	3	1	1	2	0	0	0	0	0	0	0	1	1	0	1	0	2	0	0	0	1	3	3	0	0	3	0	0
2	21	2	2	3	1	1	1	3	0	0	0	0	0	0	0	0	3	0	0	0	0	0	2	4	2	0	0	0	0	0	0	0	0	0	0	0	0	0	0	0	0	1	3	3	3	0	3	3	3
2	18	1	2	1	3	1	2	1	0	0	0	0	0	0	0	0	0	0	1	3	3	3	0	0	0	0	0	0	0	0	0	0	0	0	1	1	1	1	1	0	0	1	3	1	2	0	3	3	3
1	20	1	2	1	1	1	1	1	0	0	0	0	0	0	0	0	0	0	0	0	0	0	0	2	2	0	0	0	0	0	0	0	1	1	1	1	1	0	0	0	0	1	1	3	2	2	3	0	0
2	20	2	2	1	1	1	1	1	0	0	0	0	0	0	0	0	0	0	0	4	4	1	1	3	2	0	0	0	0	0	0	0	1	1	1	1	1	1	1	1	0	2	3	0	1	0	2	2	2
2	21	2	2	3	1	1	2	2	0	0	0	1	0	0	1	0	0	0	1	1	1	1	3	4	2	0	0	0	0	0	0	0	0	0	1	1	0	0	1	0	0	2	2	2	2	0	3	3	2
2	24	1	1	5	3	1	1	1	1	0	0	3	0	0	0	0	0	0	0	3	0	3	2	3	1	0	0	0	0	0	0	0	0	0	0	0	0	0	0	0	0	3	2	2	2	3	3	3	3
2	21	1	2	3	1	1	2	2	0	0	0	0	0	0	0	0	0	0	0	3	0	0	1	3	1	0	0	0	0	0	0	0	3	1	1	2	0	0	3	0	0	1	3	2	1	3	3	1	3
2	20	2	2	1	1	1	2	1	1	0	0	1	0	0	0	1	1	0	1	2	3	1	2	2	2	0	0	0	0	0	0	0	1	0	1	1	0	0	0	0	0	1	2	1	1	0	2	0	2
2	20	2	2	3	1	1	2	1	0	0	0	0	0	0	0	0	0	0	0	0	0	0	3	4	2	0	0	0	0	0	0	0	0	0	0	0	0	0	0	0	0	2	3	3	2	2	3	3	3
2	18	1	2	1	1	1	2	1	0	0	0	0	0	1	1	0	1	0	1	1	1	1	2	3	1	0	0	0	0	0	0	0	1	1	0	0	1	1	1	0	1	2	2	1	1	0	3	2	3
2	25	1	2	5	5	2	2	3	0	0	0	0	1	0	1	0	0	1	2	4	3	3	3	3	3	0	0	0	0	0	0	0	2	2	1	2	0	1	0	1	0	2	2	1	1	3	3	3	3
2	20	1	2	1	3	1	1	1	0	0	0	2	0	0	0	0	0	0	0	0	0	0	2	3	0	0	0	0	0	0	0	0	1	0	1	1	0	1	0	0	0	2	2	0	1	0	3	2	0
2	25	1	2	5	4	2	2	1	0	0	0	0	0	0	0	0	0	1	0	1	0	1	0	3	2	0	0	0	0	0	0	0	1	0	0	1	0	0	0	1	0	2	2	2	3	3	3	3	3
2	19	1	2	1	3	1	1	2	0	0	0	0	0	0	0	0	0	0	0	3	0	0	0	4	1	0	0	0	0	0	0	0	0	0	0	1	1	0	1	0	0	2	2	1	2	0	3	3	3
1	26	1	2	2	3	1	1	4	0	0	0	0	0	0	0	3	0	3	0	3	0	0	4	4	4	0	0	0	0	0	0	0	1	0	0	0	0	0	0	0	0	3	2	1	3	0	3	0	0
2	26	1	2	5	4	2	2	1	0	0	0	0	0	0	0	0	3	2	3	3	3	3	2	2	2	0	0	0	0	0	0	0	0	0	0	0	0	0	2	0	0	2	3	2	3	0	3	2	2
2	26	1	2	5	3	1	1	2	0	0	0	0	0	0	0	0	0	0	0	0	0	0	1	2	1	0	0	0	0	0	0	0	1	0	0	0	0	0	0	0	0	2	3	1	2	0	2	0	0
2	24	1	2	5	3	1	2	4	0	0	0	0	0	0	0	0	0	0	0	1	0	0	0	1	1	0	0	0	0	0	0	0	1	1	1	1	1	0	1	0	0	2	3	3	2	3	3	3	3
1	19	2	2	1	1	1	2	1	0	0	0	0	0	0	0	0	0	0	0	1	1	1	2	3	2	0	0	0	0	0	0	0	1	1	0	1	1	0	1	1	0	2	2	3	3	2	1	1	2
1	19	1	2	1	3	1	2	1	3	0	0	3	4	0	3	4	0	3	3	4	4	3	2	4	2	0	0	0	0	0	0	0	1	0	1	3	2	2	1	1	0	1	2	2	2	0	2	3	2
2	26	1	2	5	3	1	2	1	0	0	0	0	0	0	0	0	0	0	0	0	1	1	3	2	3	0	0	0	0	0	0	0	1	0	0	1	0	0	1	0	0	2	2	3	2	2	3	0	2
2	22	1	2	4	1	1	2	1	0	0	0	0	0	0	0	0	0	0	0	1	1	1	1	1	1	0	0	0	0	0	0	0	1	1	1	1	1	2	1	1	0	2	3	2	2	0	3	0	2
1	19	1	2	1	3	1	2	1	1	0	0	2	2	0	0	1	0	1	2	2	2	0	0	4	1	0	0	0	0	0	0	0	1	1	1	1	2	3	1	1	1	1	3	0	1	0	2	2	2
2	22	2	2	3	1	1	2	1	0	0	0	0	0	0	0	0	0	1	0	0	0	0	0	0	0	0	0	0	0	0	0	0	0	0	0	0	0	0	0	0	0	2	3	3	3	0	3	0	3
1	18	1	2	1	1	2	1	4	0	0	0	0	0	0	0	0	0	0	0	3	3	3	2	2	2	0	0	0	0	0	0	0	0	0	0	0	0	0	0	0	0	3	2	1	3	3	3	3	3
2	21	2	2	2	1	1	1	1	0	0	0	0	0	0	0	0	0	0	0	0	0	0	0	0	0	0	0	0	0	0	0	0	0	0	0	0	0	0	0	0	0	3	3	3	3	3	3	3	3
1	20	1	2	1	1	2	1	1	0	0	0	0	0	0	0	0	0	0	0	0	0	0	4	4	4	0	0	0	0	0	0	0	0	0	0	0	0	0	0	0	0	1	3	3	3	3	3	3	3
2	23	1	2	2	3	1	1	6	0	0	0	0	0	0	0	0	0	3	0	0	0	0	1	3	2	0	0	0	0	0	0	0	0	0	0	0	0	0	0	0	0	2	2	3	1	3	3	3	3
1	18	1	2	1	5	2	2	2	1	0	0	0	3	0	4	3	1	0	4	3	3	4	1	4	2	0	0	0	0	0	0	0	2	1	3	3	0	0	2	3	0	1	2	0	1	0	3	3	3
1	18	1	2	1	1	1	1	3	0	0	0	0	0	0	0	0	0	0	0	0	0	0	0	2	1	0	0	0	0	0	0	0	0	0	0	0	0	0	0	0	0	2	2	1	2	0	3	3	0
2	20	2	2	2	1	1	2	2	0	0	0	0	0	0	0	1	0	2	0	3	0	0	0	4	0	0	0	0	0	0	0	0	0	0	0	0	0	0	0	0	0	1	3	3	2	0	3	3	3
2	22	2	2	4	1	1	2	1	0	0	0	0	0	0	0	0	0	0	0	0	0	0	0	2	0	0	0	0	0	0	0	0	0	0	0	0	0	0	0	0	0	0	3	1	2	3	3	3	3
1	22	2	2	4	4	1	2	1	1	0	0	0	0	0	3	0	0	0	0	3	3	3	2	3	4	0	0	0	0	0	0	0	1	1	1	1	1	0	1	1	0	2	3	0	1	1	3	3	3
1	19	1	2	6	4	1	1	2	1	1	1	0	0	0	0	1	1	3	3	3	3	3	1	4	3	0	0	0	0	0	0	0	1	1	1	1	1	1	1	1	0	1	2	1	1	3	3	2	1
1	20	2	2	2	1	1	2	1	0	0	0	0	0	0	1	0	0	3	1	3	3	1	3	2	3	0	0	0	0	0	0	0	0	0	0	0	0	0	0	0	0	1	2	3	1	3	3	3	2
1	21	1	2	3	1	1	1	1	1	0	0	2	3	0	3	4	0	3	1	2	3	3	2	3	1	0	0	0	0	0	0	0	1	0	1	1	1	0	0	0	0	2	2	0	1	0	3	3	3
2	23	1	2	5	3	1	1	3	0	0	0	0	0	0	0	0	0	0	0	0	0	0	1	1	1	0	0	0	0	0	0	0	1	1	1	1	0	1	1	0	0	1	2	0	2	3	3	3	2
1	19	1	2	2	4	2	1	2	0	0	1	0	0	0	0	1	0	0	1	1	1	1	3	3	1	0	0	0	0	0	0	0	1	1	1	2	1	1	1	1	0	2	3	2	2	3	3	3	3
2	24	1	2	5	2	2	1	2	1	0	2	3	0	0	0	3	0	0	0	4	4	3	2	3	3	0	0	0	0	0	0	0	2	2	3	2	1	2	1	0	2	2	1	0	1	3	2	0	2
2	18	1	2	1	3	1	2	4	0	0	0	0	0	0	1	0	0	0	0	0	1	0	2	2	1	0	0	0	0	0	0	0	1	0	0	1	0	0	0	0	0	3	2	3	3	0	3	3	3
2	18	1	2	0	3	1	2	1	0	0	0	0	0	0	0	3	0	3	0	3	4	3	1	3	1	0	0	0	0	0	0	0	2	2	1	2	1	2	0	0	0	1	3	0	1	0	3	3	3
2	19	2	2	1	1	1	1	3	0	0	0	0	0	0	0	0	0	0	0	1	0	0	0	1	1	0	0	0	0	0	0	0	0	0	0	0	0	0	0	0	0	2	3	3	2	0	3	3	3
2	22	1	2	5	3	1	2	2	0	0	0	0	0	0	3	0	0	0	3	3	3	3	2	2	1	0	0	0	0	0	0	0	1	1	1	1	0	0	1	0	0	1	2	0	1	2	2	2	3
2	19	1	2	1	3	1	1	3	0	0	3	0	0	0	0	0	0	0	0	3	0	3	1	2	1	0	0	0	0	0	0	0	1	0	0	1	0	0	0	0	0	1	2	0	2	0	2	2	2
2	26	1	2	5	3	1	1	4	0	0	3	4	0	0	0	0	0	0	0	3	0	3	0	1	0	0	0	0	0	0	0	0	0	0	0	0	0	0	0	0	0	1	3	3	2	3	2	2	0
2	18	1	2	1	1	2	2	2	0	0	0	0	0	0	0	0	0	0	0	3	4	0	2	2	2	0	0	0	0	0	0	0	0	0	0	0	0	0	0	0	0	0	2	0	1	0	3	0	3
1	21	2	2	1	1	1	2	1	0	0	0	0	0	0	0	0	0	1	0	1	1	0	2	4	4	0	0	0	0	0	0	0	0	1	0	0	0	1	0	0	0	2	2	0	2	0	3	3	3
2	24	1	2	2	3	1	2	2	0	0	0	0	0	0	0	0	0	0	0	0	0	0	1	3	3	0	0	0	0	0	0	0	1	0	0	0	0	0	0	0	0	2	2	3	3	3	3	3	3
1	19	2	2	1	1	1	2	1	0	0	0	0	0	0	0	0	0	1	0	1	2	0	0	2	0	0	0	0	0	0	0	0	1	0	0	0	0	0	0	0	0	3	3	3	3	0	3	3	3
2	22	2	2	4	4	2	1	5	4	4	4	3	4	4	4	4	4	4	4	3	4	3	1	4	1	0	0	0	0	0	0	0	1	0	0	0	0	0	0	0	0	2	2	0	1	3	3	2	0
1	22	2	2	2	1	1	2	1	0	0	0	0	0	0	0	0	0	0	0	0	0	0	1	3	3	0	0	0	0	0	0	0	0	0	0	0	0	0	0	0	0	3	3	3	3	0	3	3	3
2	18	2	2	1	1	1	2	2	0	0	0	0	0	0	0	3	0	0	0	3	3	3	2	4	2	0	0	0	0	0	0	0	0	0	0	0	0	0	0	0	0	3	3	0	2	0	3	3	3
2	21	1	2	4	4	2	1	5	0	0	0	1	1	1	0	3	0	0	0	3	0	3	1	4	1	0	0	0	0	0	0	0	1	0	0	1	0	0	2	0	0	3	2	1	2	0	3	3	2
1	21	2	2	1	3	1	2	2	0	0	0	0	0	1	0	0	0	3	0	3	3	3	0	0	0	0	0	0	0	0	0	0	0	0	0	0	0	0	0	0	0	3	3	3	3	0	3	3	3
2	21	2	2	1	1	2	2	1	0	0	0	0	0	0	0	0	0	0	0	1	0	1	1	1	0	0	0	0	0	0	0	0	1	1	0	1	0	1	1	0	0	2	2	0	3	0	3	3	3
2	25	1	2	5	3	1	2	5	0	0	0	0	0	0	0	0	0	1	1	1	1	0	2	4	1	0	0	0	0	0	0	0	2	0	2	1	0	1	1	0	0	2	2	0	2	0	3	0	3
2	20	1	2	1	3	1	2	2	0	0	0	0	0	0	0	0	0	3	0	3	3	0	1	2	1	0	0	0	0	0	0	0	0	0	1	0	0	0	0	0	0	2	2	3	3	0	3	3	3
2	26	1	2	4	1	4	2	3	0	0	0	0	1	0	0	0	0	0	1	1	2	1	1	2	3	0	0	0	0	0	0	0	1	1	3	2	2	1	2	2	0	2	3	2	1	3	3	1	3
1	20	1	2	1	3	1	2	1	3	1	3	0	0	0	0	0	0	3	3	3	3	3	3	2	1	0	0	0	0	0	0	0	1	0	0	0	0	0	0	0	0	1	3	2	2	0	3	3	3
2	19	1	2	1	3	1	2	3	0	0	0	0	0	0	0	0	0	1	0	1	0	0	0	1	1	0	0	0	0	0	0	0	1	0	0	1	0	0	0	0	0	2	2	1	2	0	3	0	2
2	20	2	2	3	1	1	2	1	3	1	3	0	3	0	1	0	0	0	3	4	4	3	1	3	3	0	0	0	0	0	0	0	3	3	3	3	0	3	3	1	1	1	3	0	1	2	1	2	1
2	21	1	2	2	1	1	2	1	0	0	0	0	0	1	0	0	0	1	0	1	1	1	1	4	2	0	0	0	0	0	0	0	1	1	3	1	0	2	0	1	0	3	3	3	2	3	3	3	3
1	25	1	2	5	4	2	1	3	1	0	0	1	0	0	1	1	3	0	3	3	3	3	1	3	3	0	0	0	0	0	0	0	1	0	0	1	1	0	1	0	0	2	2	1	2	2	2	2	0
1	25	1	2	2	3	1	2	2	0	0	0	0	0	0	0	0	0	0	0	0	0	0	1	3	3	0	0	0	0	0	0	0	0	0	0	0	0	0	0	0	0	2	2	3	3	3	3	3	3
2	20	1	1	2	1	1	1	3	0	0	0	0	3	0	0	0	0	0	0	4	0	0	2	3	2	0	0	0	0	0	0	0	1	0	2	2	1	1	0	0	0	1	2	3	1	0	3	3	3
2	20	1	2	2	1	1	2	1	0	0	0	0	0	0	0	0	0	0	0	3	3	3	3	3	0	0	0	0	0	0	0	0	0	0	0	0	0	0	0	0	0	2	2	3	2	3	2	2	3
2	22	1	2	5	3	1	2	2	0	0	0	0	0	0	0	0	0	0	0	0	0	0	0	1	1	0	0	0	0	0	0	0	1	1	1	1	1	1	1	1	0	2	3	0	2	0	2	2	2
2	23	2	2	4	1	1	2	1	0	0	0	0	0	0	0	0	0	0	0	1	0	0	2	2	0	0	0	0	0	0	0	0	1	0	0	0	0	0	0	0	0	3	3	0	3	3	3	3	3
1	19	2	2	1	1	2	1	4	0	0	0	0	0	0	0	0	0	0	0	0	0	3	4	4	4	0	0	0	0	0	0	0	1	1	0	1	1	0	0	0	0	2	2	3	2	3	3	3	0
1	19	1	2	1	1	2	2	3	0	0	0	0	0	0	0	0	0	0	0	0	0	0	0	2	2	0	0	0	0	0	0	0	2	2	0	1	0	1	1	1	0	2	3	1	2	3	3	0	3
1	19	2	2	1	1	2	2	1	0	0	0	0	1	0	1	1	0	0	0	1	1	1	1	2	0	0	0	0	0	0	0	0	1	1	0	0	0	1	0	1	0	2	3	3	2	0	3	0	2
2	18	1	2	1	3	1	2	3	0	0	0	0	0	0	0	0	0	0	0	1	0	1	1	4	0	0	0	0	0	0	0	0	1	1	1	2	1	0	2	1	0	1	3	1	3	0	3	3	3
2	26	1	2	6	3	1	1	2	0	0	0	0	0	0	0	0	0	0	0	0	0	0	2	2	2	0	0	0	0	0	0	0	0	0	0	0	0	0	2	0	0	3	3	0	2	0	3	0	0
2	25	1	2	5	3	1	1	1	1	0	0	2	3	0	3	1	1	3	4	4	4	3	4	4	4	0	0	0	0	0	0	0	1	2	1	2	1	2	1	1	2	1	0	0	1	0	3	2	2
2	20	1	2	6	4	1	2	3	3	2	0	1	1	0	0	3	1	3	1	3	3	3	1	2	3	0	0	0	0	0	0	0	1	2	1	1	1	1	1	1	0	1	2	1	1	3	3	2	1
2	20	2	2	2	1	1	2	1	1	0	1	3	0	0	1	3	0	0	0	4	3	3	1	4	2	0	0	0	0	0	0	0	1	0	0	0	1	0	1	0	0	2	3	1	3	0	3	3	3
1	20	1	1	1	1	1	1	2	1	0	0	0	0	0	0	0	0	0	0	0	0	0	0	0	0	0	0	0	0	0	0	0	0	0	0	0	0	0	0	0	0	0	0	0	0	0	0	0	0
1	20	1	2	1	1	2	2	3	0	0	0	0	0	0	0	3	0	0	3	3	0	3	2	2	2	0	0	0	0	0	0	0	0	0	0	0	0	0	0	0	0	3	3	1	1	0	3	0	3
1	23	2	2	3	2	2	2	1	0	0	0	3	0	0	3	3	0	0	0	3	4	0	1	4	4	0	0	0	0	0	0	0	1	0	1	0	1	0	0	0	0	3	3	1	2	2	3	1	3
2	24	2	2	4	1	1	2	1	0	0	1	0	0	0	0	0	0	0	0	1	1	0	2	4	2	0	0	0	0	0	0	0	1	0	1	1	0	0	0	0	0	3	2	3	3	2	3	3	3
1	19	1	2	1	3	1	2	1	3	1	1	4	0	0	0	3	0	1	0	3	3	3	3	2	3	0	0	0	0	0	0	0	1	1	1	1	1	0	0	0	0	3	2	3	3	2	2	2	1
2	25	1	2	3	3	1	1	4	0	0	0	0	0	0	0	0	0	0	0	0	0	0	2	4	1	0	0	0	0	0	0	0	0	1	1	1	0	1	0	0	0	2	3	1	2	0	3	3	3
1	20	1	2	1	1	2	2	1	0	0	0	0	0	0	0	1	0	0	1	2	1	1	1	1	1	0	0	0	0	0	0	0	0	0	0	0	0	0	0	0	0	1	2	3	1	0	3	2	3
2	21	1	2	5	3	1	2	3	0	0	0	0	0	0	0	0	0	1	0	0	0	0	1	2	2	0	0	0	0	0	0	0	1	0	0	0	0	0	0	0	0	3	2	3	3	0	3	3	3
2	18	1	2	1	1	2	2	1	0	0	0	0	1	0	1	0	0	0	0	1	1	1	4	2	2	0	0	0	0	0	0	0	1	1	0	1	0	0	1	0	0	2	3	3	2	2	3	3	3
1	19	1	2	1	3	1	2	1	0	0	0	0	0	0	2	0	0	1	3	3	4	3	4	4	4	0	0	0	0	0	0	0	3	3	3	3	0	1	3	1	0	2	1	3	2	0	3	0	3
2	21	2	2	4	1	1	2	2	0	0	0	0	0	0	0	0	0	0	0	0	3	0	2	2	1	0	0	0	0	0	0	0	0	0	0	0	0	0	0	0	0	1	2	3	3	3	3	3	3
2	24	1	2	5	4	2	1	3	0	0	0	0	0	0	0	0	0	0	0	1	0	0	3	3	3	0	0	0	0	0	0	0	1	1	0	0	0	0	0	0	0	2	2	1	2	2	3	2	2
1	18	1	2	1	3	1	2	1	0	0	0	0	0	0	0	1	0	0	0	1	0	0	0	2	4	0	0	0	0	0	0	0	0	1	1	1	0	0	0	0	0	2	3	0	2	0	3	3	3
2	19	1	2	1	3	1	1	3	1	0	1	0	0	0	0	0	0	1	0	0	0	0	2	2	2	0	0	0	0	0	0	0	0	0	0	0	0	0	0	0	0	2	3	0	1	0	3	3	2
2	22	2	2	3	1	1	2	1	0	0	0	0	0	0	0	0	0	0	0	0	0	0	2	3	0	0	0	0	0	0	0	0	0	0	0	0	0	0	0	0	0	3	2	3	3	3	3	3	3
2	19	2	2	2	1	1	2	2	0	0	0	0	0	0	0	0	0	0	3	3	3	0	2	3	3	0	0	0	0	0	0	0	1	0	1	1	1	1	0	0	0	2	2	0	3	0	3	0	3
2	18	1	2	1	3	1	1	1	0	0	0	0	0	0	0	0	1	0	0	0	0	0	3	3	2	0	0	0	0	0	0	0	0	0	0	0	0	0	0	0	0	3	2	2	2	0	3	3	3
2	19	2	2	1	1	2	1	2	0	0	0	0	0	0	0	0	0	0	3	3	0	3	1	3	1	0	0	0	0	0	0	0	1	1	1	1	1	0	1	0	0	1	2	1	2	0	3	3	0
1	19	1	2	1	4	1	1	1	0	0	0	0	1	0	1	1	0	0	1	0	1	3	0	3	1	0	0	0	0	0	0	0	0	0	0	0	1	0	1	0	0	2	2	0	2	0	3	3	3
2	23	2	2	4	1	1	2	2	1	1	1	1	1	1	1	1	1	1	1	1	1	1	1	3	3	0	0	0	0	0	0	0	1	1	1	1	0	1	1	1	1	1	2	0	2	0	2	0	3
1	19	2	2	1	3	1	1	3	3	0	3	0	1	1	1	0	0	0	1	3	3	2	1	1	1	0	0	0	0	0	0	0	1	1	1	1	1	1	1	1	1	2	3	3	2	3	3	3	3
2	22	2	2	2	1	1	2	1	0	0	0	4	0	0	0	3	0	3	0	4	0	0	0	1	1	0	0	0	0	0	0	0	2	1	2	2	2	2	0	0	0	3	3	3	2	2	3	0	3
2	27	1	2	5	3	1	2	3	0	0	0	0	0	0	0	0	0	0	3	3	3	3	1	1	0	0	0	0	0	0	0	0	1	1	1	2	1	1	0	0	0	2	2	0	1	0	3	0	2
2	22	1	2	4	1	1	1	1	0	0	0	0	0	0	0	0	0	0	0	0	0	0	2	2	1	0	0	0	0	0	0	0	0	0	0	0	0	0	0	0	0	1	2	1	2	3	3	2	0
2	19	2	2	1	3	1	2	1	1	0	0	1	0	0	0	0	1	4	3	3	4	0	1	2	1	0	0	0	0	0	0	0	0	0	0	1	1	0	0	0	0	2	3	1	2	0	3	3	3
2	26	1	2	3	3	1	2	5	0	0	0	0	0	0	0	0	0	0	0	1	1	0	4	4	2	0	0	0	0	0	0	0	0	0	1	1	0	1	0	0	0	2	3	3	2	3	3	0	3
1	18	1	2	1	3	1	2	3	0	0	0	0	0	0	0	0	0	0	0	0	0	0	3	3	3	0	0	0	0	0	0	0	1	1	0	1	1	1	1	1	0	0	2	3	2	2	2	2	2
1	20	2	2	1	1	2	2	2	0	0	0	0	0	0	0	0	0	0	0	0	0	0	1	2	0	0	0	0	0	0	0	0	0	0	0	0	0	0	0	0	0	1	3	3	3	2	3	3	3
2	19	1	2	1	3	1	2	3	0	0	0	1	0	0	0	0	0	1	1	1	1	1	1	1	1	0	0	0	0	0	0	0	1	0	1	1	1	0	0	0	0	2	3	0	2	1	3	2	2
2	21	1	2	4	1	1	2	1	0	0	0	0	0	0	0	0	0	0	0	0	0	0	3	3	0	0	0	0	0	0	0	0	0	0	0	0	0	0	0	0	0	3	3	0	2	0	3	0	3
1	20	2	2	2	1	1	2	1	1	0	0	1	0	1	1	1	0	0	1	1	1	1	4	4	3	0	0	0	0	0	0	0	1	0	0	0	0	1	3	1	0	0	3	1	2	0	2	2	2
2	19	1	2	1	3	1	2	1	0	0	0	0	1	1	1	1	0	1	0	1	1	1	2	2	1	0	0	0	0	0	0	0	1	1	1	1	1	1	1	1	0	1	3	1	2	0	3	2	3
2	20	2	2	2	1	1	2	2	0	0	0	0	1	0	0	0	0	0	0	1	0	1	3	2	2	0	0	0	0	0	0	0	1	1	1	1	1	0	1	1	0	2	3	3	3	3	3	3	3
2	19	1	2	1	3	1	2	2	1	0	0	0	0	0	0	0	3	3	1	3	3	1	1	3	1	0	0	0	0	0	0	0	2	0	1	0	2	0	0	0	0	3	2	2	2	1	2	3	3
2	22	2	2	3	1	1	2	1	0	0	0	0	0	0	0	1	0	0	1	1	1	1	1	2	1	0	0	0	0	0	0	0	1	1	1	1	1	2	1	0	0	3	2	3	3	1	3	3	2
2	19	1	2	1	3	1	2	2	0	0	0	0	0	0	0	0	0	0	0	1	1	1	1	2	2	0	0	0	0	0	0	0	1	0	1	1	0	0	1	0	0	2	3	3	3	0	3	3	3
1	22	1	2	3	1	1	2	1	1	0	1	3	0	0	0	0	1	0	3	3	3	1	0	4	2	0	0	0	0	0	0	0	3	2	2	2	1	1	1	2	0	1	0	0	2	0	2	0	2
1	19	2	2	1	1	2	2	2	0	0	0	0	0	0	0	0	0	0	0	0	0	0	0	4	2	0	0	0	0	0	0	0	1	0	0	0	0	0	0	0	0	3	3	3	3	3	3	3	3
2	22	1	2	1	3	1	2	1	0	0	0	0	1	2	1	0	0	1	0	1	1	1	1	1	1	0	0	0	0	0	0	0	0	1	1	1	1	0	0	0	0	3	2	3	3	0	3	3	3
2	18	2	2	1	3	1	2	2	0	0	0	0	0	0	0	0	0	3	0	3	4	0	3	3	2	0	0	0	0	0	0	0	0	0	0	0	0	0	0	0	0	2	2	2	2	0	3	2	2
2	18	1	2	1	1	2	2	3	0	0	0	0	0	0	0	0	0	0	0	0	0	0	1	3	3	0	0	0	0	0	0	0	0	0	1	1	0	0	1	0	0	2	3	3	3	0	3	2	2
1	25	1	2	4	4	2	1	1	3	3	1	2	2	1	3	3	1	0	3	3	3	3	3	4	4	0	0	0	0	0	0	0	3	3	3	2	0	3	0	3	0	0	0	0	0	0	3	0	0
2	24	1	2	3	3	1	2	1	0	0	0	0	0	0	0	0	0	0	0	0	0	0	2	4	2	0	0	0	0	0	0	0	0	0	0	0	0	0	0	0	0	2	2	3	3	3	2	2	3
1	23	1	2	4	8	2	2	3	3	0	0	0	0	0	0	4	0	0	1	0	1	1	1	4	2	0	0	0	0	0	0	0	1	0	2	2	0	0	2	1	0	2	2	0	2	3	3	3	3
2	18	1	2	1	3	1	2	2	1	0	1	0	0	0	0	3	0	3	3	3	3	3	2	3	2	0	0	0	0	0	0	0	1	1	1	1	1	1	1	0	0	3	3	2	2	3	2	2	2
2	18	2	2	6	1	1	2	6	0	0	0	0	0	0	0	0	0	0	0	1	0	0	1	2	0	0	0	0	0	0	0	0	2	0	1	1	0	1	1	0	0	2	3	1	2	1	3	2	3
2	20	1	2	1	1	2	2	1	0	0	0	0	0	0	0	0	0	0	0	0	0	0	1	1	0	0	0	0	0	0	0	0	1	1	0	1	1	1	1	1	0	2	2	2	1	3	3	1	3
2	24	1	2	5	4	2	2	2	1	0	0	3	0	0	0	0	0	0	0	0	0	0	0	0	1	0	0	0	0	0	0	0	1	0	0	1	1	1	1	1	0	1	2	0	3	3	3	0	3
2	24	2	2	3	1	1	2	1	0	0	0	0	0	0	1	0	0	0	2	2	4	2	3	4	1	0	0	0	0	0	0	0	1	1	0	0	0	0	1	0	0	2	2	3	2	0	3	2	3
2	20	2	2	1	1	1	1	2	0	0	0	0	0	0	0	0	0	0	0	3	0	0	2	3	2	0	0	0	0	0	0	0	0	0	0	0	0	0	0	0	0	1	2	0	3	0	3	3	1
2	19	1	2	1	3	1	2	3	3	0	0	0	3	0	0	0	0	0	3	3	4	3	0	4	0	0	0	0	0	0	0	0	1	2	3	1	1	3	1	0	3	1	2	0	2	0	2	0	3
2	21	1	2	3	8	2	2	3	0	0	0	0	0	0	0	0	0	0	0	0	0	0	2	2	2	0	0	0	0	0	0	0	1	1	0	1	1	1	0	0	1	2	2	2	2	0	3	2	3
2	19	2	2	1	1	1	2	3	0	0	0	0	0	0	0	4	0	0	0	0	0	0	0	3	0	0	0	0	0	0	0	0	0	0	0	0	0	0	0	0	0	2	2	3	3	0	3	3	3
2	18	1	2	1	3	1	1	3	0	0	0	0	4	0	3	1	1	3	3	3	3	3	0	2	2	0	0	0	0	0	0	0	1	1	1	1	1	1	1	1	1	1	2	0	1	0	2	2	0
1	24	1	2	5	4	1	2	4	3	3	2	2	1	1	2	3	1	1	2	3	3	3	1	2	2	0	0	0	0	0	0	0	1	0	1	0	0	1	1	1	0	2	1	0	1	3	1	0	0
2	21	2	2	2	1	1	2	1	1	0	0	0	1	0	2	0	0	1	1	2	2	3	2	3	2	0	0	0	0	0	0	0	2	1	1	1	1	1	1	1	1	1	2	0	1	1	3	2	3
1	19	2	1	1	1	1	2	1	0	0	0	4	2	0	3	4	0	1	3	4	4	4	1	4	0	0	0	0	0	0	0	0	0	1	1	1	1	1	0	1	1	2	3	3	2	0	3	0	3
1	19	1	2	1	1	2	2	1	0	0	0	0	0	0	0	1	1	1	1	3	3	1	4	4	2	0	0	0	0	0	0	0	1	1	0	1	0	0	0	0	0	2	3	3	3	3	3	3	3
2	21	1	2	3	1	1	1	2	1	0	1	0	0	0	0	1	0	0	1	1	0	1	1	2	0	0	0	0	0	0	0	0	0	1	1	0	1	0	0	1	0	1	3	0	2	3	3	2	0
2	19	1	2	6	1	1	1	2	0	0	0	0	3	1	0	0	0	0	0	3	0	3	1	1	1	0	0	0	0	0	0	0	1	1	0	1	1	0	1	0	0	3	3	1	3	3	3	3	3
2	20	2	1	1	1	2	1	1	0	0	0	0	0	0	0	3	0	0	3	4	4	3	0	0	0	0	0	0	0	0	0	0	0	0	0	0	0	0	0	0	0	2	2	3	3	0	3	2	0
1	22	2	2	1	1	2	2	1	0	0	0	0	0	0	3	1	0	0	0	2	2	0	1	4	1	0	0	0	0	0	0	0	2	1	0	2	1	1	1	0	1	3	2	1	2	0	3	0	2
2	24	1	2	3	4	1	1	2	3	3	3	1	3	0	1	0	0	3	0	3	3	4	3	4	4	0	0	0	0	0	0	0	2	2	2	2	2	2	2	2	1	2	3	0	2	3	3	1	2
2	18	1	2	2	1	1	2	2	0	0	0	0	0	0	0	0	0	0	1	1	0	0	0	2	0	0	0	0	0	0	0	0	0	0	1	1	0	1	0	0	0	1	3	0	2	0	3	3	3
2	24	1	2	5	4	1	2	3	0	0	0	0	1	0	0	0	0	0	0	0	0	0	4	4	4	0	0	0	0	0	0	0	0	0	0	0	0	0	0	0	0	2	2	2	2	3	3	3	3
2	19	1	2	1	1	1	2	1	0	0	0	0	0	1	0	1	4	0	0	2	2	1	0	4	0	0	0	0	0	0	0	0	0	0	0	0	0	0	0	0	0	1	3	1	1	3	3	3	3
2	20	2	2	2	1	1	2	2	0	0	0	0	0	0	1	2	1	1	0	1	2	0	1	3	2	0	0	0	0	0	0	0	0	0	1	1	0	0	0	0	0	2	3	1	2	0	3	0	3
2	19	2	2	1	1	1	1	2	0	0	0	0	0	0	0	0	0	1	0	0	1	1	3	3	1	0	0	0	0	0	0	0	1	1	1	1	1	0	0	1	0	2	2	2	3	0	3	2	3
2	19	2	2	1	1	1	1	3	0	0	0	0	0	0	0	0	0	0	0	1	0	0	3	2	1	0	0	0	0	0	0	0	0	0	0	0	0	0	0	0	0	2	3	1	2	3	3	3	3
2	22	1	2	0	1	1	2	2	0	0	0	0	0	0	0	0	0	0	0	0	0	0	2	4	1	0	0	0	0	0	0	0	0	0	0	0	0	0	0	0	0	2	3	2	2	3	3	3	3
2	26	1	2	3	3	1	2	3	0	0	0	0	0	0	3	0	0	3	0	3	3	0	3	4	2	0	0	0	0	0	0	0	0	0	0	0	0	0	0	0	0	3	3	0	2	3	3	2	3
2	23	2	2	5	4	2	1	4	0	0	1	3	0	0	0	0	0	0	1	3	0	1	2	3	2	0	0	0	0	0	0	0	1	0	0	0	0	0	0	0	0	2	2	2	2	2	3	3	2
2	20	2	2	2	1	1	1	2	3	0	0	0	0	0	0	0	0	0	0	3	0	0	1	4	1	0	0	0	0	0	0	0	1	1	1	1	0	0	0	0	0	2	3	1	1	0	3	1	1
1	20	2	1	1	1	1	1	3	3	0	0	1	1	1	1	2	1	2	2	2	2	2	4	4	3	0	0	0	0	0	0	0	1	1	0	1	0	1	1	1	0	3	3	0	2	0	3	3	2
2	22	2	2	3	1	1	2	1	4	1	3	2	3	0	4	0	0	0	3	4	4	3	4	4	4	0	0	0	0	0	0	0	2	2	1	1	0	3	1	0	1	2	2	0	1	1	1	0	0
1	21	2	2	1	1	1	2	1	0	0	0	3	0	0	1	3	0	1	0	3	3	3	0	4	2	0	0	0	0	0	0	0	1	0	0	1	0	0	0	0	0	2	2	3	2	0	3	3	3
2	23	1	2	5	4	2	2	1	0	0	0	0	0	0	0	0	0	0	0	0	0	3	2	4	3	0	0	0	0	0	0	0	1	0	3	3	3	2	1	0	1	2	0	0	2	0	2	1	2
2	25	1	2	5	3	1	2	1	0	0	0	0	0	0	0	0	0	0	0	0	0	0	1	0	2	0	0	0	0	0	0	0	0	0	2	2	1	0	0	0	0	3	3	1	2	3	3	3	3
2	19	1	2	1	3	1	1	5	0	0	0	0	0	0	0	1	0	1	1	1	1	1	2	3	2	0	0	0	0	0	0	0	1	0	1	1	1	1	1	0	1	1	3	0	0	2	3	2	2
2	18	2	2	1	1	1	2	1	0	0	0	0	0	0	0	0	0	0	0	1	1	0	4	4	2	0	0	0	0	0	0	0	0	0	0	0	0	0	0	0	0	2	2	2	3	0	3	3	3
2	20	2	1	1	1	2	1	2	1	0	0	1	1	0	0	4	0	0	3	3	3	3	4	4	3	0	0	0	0	0	0	0	1	1	1	1	3	1	0	3	0	1	2	3	1	3	3	0	3
2	28	2	2	0	3	2	2	5	0	0	0	2	0	1	3	2	0	1	0	3	1	1	3	4	3	0	0	0	0	0	0	0	1	0	1	1	0	0	1	0	0	3	0	1	2	3	3	3	3
2	19	2	2	1	1	1	2	1	0	0	0	0	0	0	0	0	0	0	0	1	0	0	0	1	0	0	0	0	0	0	0	0	0	0	0	0	0	0	0	0	0	1	3	3	3	0	3	3	3
1	19	2	2	1	1	2	1	4	0	0	0	0	0	0	0	1	0	0	1	1	1	1	0	1	0	0	0	0	0	0	0	0	1	1	1	1	0	1	1	1	0	3	3	3	2	3	3	3	3
2	20	2	2	2	1	1	2	1	0	0	1	0	0	0	0	0	0	0	1	0	3	3	1	4	0	0	0	0	0	0	0	0	1	1	1	1	1	0	0	0	0	1	3	0	2	3	2	1	2
2	19	1	2	1	3	1	2	2	0	0	0	0	0	0	1	0	1	0	0	1	1	1	1	0	0	0	0	0	0	0	0	0	1	0	0	1	1	1	0	0	0	1	3	1	2	0	3	3	3
2	18	1	2	1	1	1	1	1	0	0	0	0	1	0	1	0	0	0	1	1	1	1	3	4	2	0	0	0	0	0	0	0	1	1	1	1	2	0	1	0	0	1	3	1	2	0	3	1	2
2	22	2	2	4	1	1	1	3	3	0	3	0	3	0	3	0	0	0	0	3	0	3	1	1	1	0	0	0	0	0	0	0	1	1	0	2	1	1	1	0	1	3	3	0	2	3	2	0	0
1	21	2	2	1	1	2	2	1	1	0	0	0	3	0	0	1	0	0	0	3	3	0	1	4	1	0	0	0	0	0	0	0	1	0	2	1	0	0	2	0	0	2	2	2	3	0	3	0	2
1	21	1	2	3	1	1	2	2	0	0	0	0	0	0	0	0	0	0	0	0	3	0	1	4	0	0	0	0	0	0	0	0	0	0	0	0	0	0	0	0	0	3	2	3	1	3	3	3	3
2	21	1	2	3	4	1	1	3	3	1	1	3	3	0	0	0	0	1	3	3	3	3	1	3	3	0	0	0	0	0	0	0	2	1	1	2	1	1	1	1	1	1	2	1	1	0	2	1	1
2	18	2	2	1	1	2	1	5	0	0	0	0	0	0	0	0	0	0	0	0	0	0	0	1	3	0	0	0	0	0	0	0	0	1	1	1	1	1	1	0	0	2	3	0	1	0	3	2	2
1	18	2	2	1	1	1	2	1	0	0	0	0	0	0	0	0	0	0	0	0	3	0	1	2	1	0	0	0	0	0	0	0	0	0	0	0	0	0	0	0	0	3	3	3	3	3	3	3	3
2	19	1	2	1	3	1	1	3	0	0	0	0	0	0	0	0	0	2	0	0	0	0	2	2	2	0	0	0	0	0	0	0	0	0	0	0	0	0	0	0	0	3	3	1	2	0	3	3	3
2	17	1	2	1	1	2	2	1	2	0	0	2	0	1	3	3	1	0	4	4	4	3	0	0	0	0	0	0	0	0	0	0	2	1	1	2	2	0	2	1	0	2	3	2	2	0	3	0	2
2	19	2	2	1	1	1	2	1	0	0	0	0	0	0	0	0	0	0	0	0	1	0	3	3	1	0	0	0	0	0	0	0	0	1	0	0	0	0	0	0	0	1	3	1	3	3	3	3	3
2	21	2	2	2	1	1	2	1	1	0	0	0	0	0	0	0	0	0	1	2	4	3	1	1	1	0	0	0	0	0	0	0	0	1	1	0	0	1	0	0	0	3	3	3	2	0	3	2	3
2	24	1	2	5	3	1	2	2	0	0	0	0	1	3	0	0	1	3	0	3	0	3	2	4	2	0	0	0	0	0	0	0	0	0	0	0	0	0	0	0	0	2	0	1	2	3	2	3	2
1	20	2	2	2	1	1	2	1	0	0	0	0	0	0	0	0	0	0	0	0	0	0	0	3	0	0	0	0	0	0	0	0	1	0	1	0	1	1	1	0	0	2	3	3	3	0	3	3	3
1	21	1	2	4	1	1	1	3	0	0	0	0	0	0	0	0	0	0	0	3	3	3	3	4	2	0	0	0	0	0	0	0	0	0	0	0	0	0	0	0	0	2	3	1	2	0	3	3	3
2	19	2	2	1	1	1	2	3	0	0	0	0	0	0	0	0	0	0	0	0	0	0	1	2	1	0	0	0	0	0	0	0	0	0	1	0	0	0	0	0	0	3	2	0	2	0	3	2	2
2	21	2	2	0	1	1	2	1	0	0	0	0	0	0	0	0	0	0	0	1	2	0	1	4	0	0	0	0	0	0	0	0	1	1	1	1	1	2	3	0	0	1	3	1	1	0	2	2	2
2	25	1	2	1	4	2	2	1	0	0	0	0	0	0	0	0	0	1	0	2	1	0	3	4	3	0	0	0	0	0	0	0	0	0	0	0	0	2	0	0	0	0	3	3	3	3	3	2	3
1	20	2	2	1	1	1	2	3	0	0	0	0	0	0	0	0	0	0	0	0	0	0	2	2	2	0	0	0	0	0	0	0	0	0	0	0	0	0	0	0	0	1	3	3	2	3	3	3	3
2	22	1	2	4	4	1	1	1	0	0	0	0	0	0	0	0	0	0	0	1	0	0	3	3	3	0	0	0	0	0	0	0	0	0	0	0	0	0	0	0	0	0	3	0	2	0	3	3	3
2	19	1	2	1	1	1	1	2	0	0	0	0	0	0	0	0	0	0	0	0	0	1	1	1	1	0	0	0	0	0	0	0	1	1	1	1	1	0	1	0	0	1	2	2	2	0	2	3	2
2	18	2	2	1	1	1	2	2	0	0	0	0	0	0	0	0	0	0	0	0	0	0	3	3	3	0	0	0	0	0	0	0	0	0	0	0	0	0	0	0	0	2	3	3	2	3	3	3	3
1	19	2	2	1	1	2	2	2	0	0	0	0	0	0	0	0	0	0	0	0	0	0	2	3	0	0	0	0	0	0	0	0	1	0	1	1	1	0	0	0	0	1	3	0	1	2	3	3	0
2	19	1	2	1	1	1	2	2	0	0	0	0	0	0	0	0	0	0	0	4	4	4	2	4	0	0	0	0	0	0	0	0	0	0	0	0	0	0	0	0	0	2	3	0	1	2	3	2	2
2	20	2	2	2	1	1	2	3	3	0	0	0	3	0	4	3	0	0	3	3	0	3	1	2	3	0	0	0	0	0	0	0	0	0	0	0	0	0	0	0	0	1	3	0	2	3	3	3	3
1	19	1	2	1	3	1	1	3	0	0	0	0	0	0	0	0	0	0	0	0	0	0	0	0	0	0	0	0	0	0	0	0	0	0	0	0	0	0	0	0	0	3	1	2	2	3	3	3	3
2	20	1	2	1	3	1	1	1	1	0	1	0	3	0	3	1	0	0	0	4	3	3	2	2	3	0	0	0	0	0	0	0	1	1	1	1	1	2	1	0	1	2	2	3	2	0	2	2	2
2	19	1	2	1	3	1	2	2	0	0	0	0	0	0	0	0	0	0	0	3	3	3	2	4	1	0	0	0	0	0	0	0	0	0	0	1	0	1	1	0	0	1	3	2	2	3	1	0	1
1	19	1	2	1	1	2	2	2	0	0	0	3	0	0	0	0	0	0	1	3	0	1	0	2	2	0	0	0	0	0	0	0	0	0	0	1	0	0	1	0	0	2	2	2	2	0	3	2	2
2	19	2	2	1	1	2	2	3	0	0	0	0	0	0	0	0	0	0	0	0	0	0	4	4	4	0	0	0	0	0	0	0	1	0	0	1	0	0	1	0	0	3	3	2	2	3	3	3	3
1	19	1	2	1	3	1	2	1	0	0	0	0	0	0	0	0	0	0	0	0	2	0	1	1	1	0	0	0	0	0	0	0	0	0	1	1	0	0	0	0	0	1	2	1	2	3	2	3	3
2	19	2	2	1	1	1	2	1	0	0	0	0	0	0	0	0	0	0	0	1	0	0	0	0	0	0	0	0	0	0	0	0	0	0	0	0	0	0	0	0	0	1	3	0	2	0	2	2	3
1	18	1	2	1	1	2	2	2	0	0	0	0	0	0	0	0	0	0	1	1	1	1	3	3	2	0	0	0	0	0	0	0	0	0	0	0	0	0	0	0	0	3	2	0	2	0	3	0	3
2	19	1	2	1	3	1	2	3	0	0	0	0	0	0	0	0	0	0	0	1	0	0	1	2	0	0	0	0	0	0	0	0	0	0	0	0	0	0	0	0	0	2	3	0	0	0	2	3	0
2	19	2	2	2	1	1	2	2	0	0	0	0	0	0	0	3	0	0	3	3	3	3	0	2	1	0	0	0	0	0	0	0	1	0	0	1	1	0	0	0	0	2	2	2	2	0	3	1	2
2	19	2	2	1	1	1	2	3	0	0	0	0	0	3	0	0	0	0	0	0	3	0	2	4	4	0	0	0	0	0	0	0	3	3	2	3	3	3	0	2	0	2	3	3	3	1	3	3	3
2	23	2	2	4	1	1	1	4	0	0	0	0	0	0	0	0	0	0	0	3	0	3	1	3	1	0	0	0	0	0	0	0	0	1	0	0	0	1	0	0	0	3	3	3	2	3	3	3	3
2	23	2	2	4	1	1	2	1	0	0	0	0	0	0	0	0	0	0	0	0	4	0	2	2	1	0	0	0	0	0	0	0	1	0	0	0	2	0	0	0	0	2	3	1	2	3	3	3	3
1	18	1	2	1	3	1	2	3	0	0	0	0	1	0	1	1	0	0	0	1	0	0	2	2	2	0	0	0	0	0	0	0	1	1	0	1	0	0	1	1	0	2	3	3	2	0	3	3	3
1	19	1	2	1	3	1	2	2	0	0	0	0	0	0	0	0	0	0	0	0	0	0	0	3	2	0	0	0	0	0	0	0	0	0	0	0	0	0	0	0	0	3	3	3	3	3	3	3	3
2	22.089	1	2	1	1	1	2	1	0	0	0	0	0	0	1	0	0	0	1	1	1	0	0	1	1	0	0	0	0	0	0	0	1	0	1	1	0	1	1	0	0	2	2	2	1	0	3	1	3
2	23	2	2	4	1	1	2	2	0	0	0	0	0	0	0	0	0	0	1	1	1	3	3	3	2	0	0	0	0	0	0	0	1	1	1	1	1	2	1	2	0	2	3	2	3	0	3	3	3
1	19	1	2	2	3	2	2	1	0	0	0	0	0	0	0	0	0	0	0	0	0	0	0	2	0	0	0	0	0	0	0	0	0	0	0	0	0	0	0	0	0	2	2	1	2	0	3	3	3
2	19	2	2	1	1	1	2	2	0	0	0	0	0	0	0	0	0	0	0	1	0	1	2	3	3	0	0	0	0	0	0	0	0	0	1	1	1	0	0	0	0	2	3	3	3	0	3	3	2
1	21	2	2	2	3	2	2	1	0	0	0	0	0	0	0	0	0	0	0	0	3	0	1	1	1	0	0	0	0	0	0	0	0	0	0	0	0	0	0	0	0	0	1	0	0	3	3	3	3
2	19	1	2	1	3	1	2	1	0	0	0	0	0	0	0	0	0	0	0	3	3	0	0	2	1	0	0	0	0	0	0	0	1	0	1	1	0	0	1	0	0	3	3	3	3	0	3	3	3
2	21	1	2	1	1	2	2	1	0	0	0	0	0	0	0	0	0	0	0	1	0	0	2	4	2	0	0	0	0	0	0	0	1	0	1	1	0	1	0	0	0	3	2	1	2	0	3	0	3
1	19	2	2	1	3	1	2	2	0	0	0	0	0	1	1	3	0	4	3	3	3	3	1	3	1	0	0	0	0	0	0	0	1	1	1	1	1	1	2	2	0	2	2	1	2	0	3	1	3
2	20	2	2	1	1	1	2	2	1	0	0	0	1	0	2	1	0	0	1	1	1	1	2	3	1	0	0	0	0	0	0	0	2	1	1	1	1	1	1	1	0	2	2	2	2	3	3	2	3
1	21	1	2	3	4	2	1	6	0	0	0	0	0	0	0	0	0	1	0	0	0	0	2	3	2	0	0	0	0	0	0	0	0	0	1	1	0	0	0	0	0	2	3	1	2	0	3	2	0
2	21	1	2	4	1	1	1	4	0	0	0	0	0	0	0	0	0	0	0	3	0	0	1	1	0	0	0	0	0	0	0	0	1	0	1	1	0	0	1	0	0	2	2	2	2	0	3	3	0
2	18	1	2	1	3	1	2	3	0	0	0	0	0	0	0	0	0	0	0	1	1	1	2	3	2	0	0	0	0	0	0	0	0	0	0	0	0	0	0	0	0	2	3	0	2	0	2	1	2
2	21	2	2	2	1	1	2	2	0	0	0	0	0	0	3	0	0	0	0	3	3	3	3	4	2	0	0	0	0	0	0	0	1	1	1	0	0	1	0	0	0	2	2	0	3	0	3	3	3
1	20	2	2	1	1	2	1	1	0	0	0	0	1	0	0	1	0	0	0	1	0	1	0	1	0	0	0	0	0	0	0	0	0	1	1	1	1	1	1	1	0	1	2	0	2	0	3	0	0
2	23	2	2	3	1	1	2	1	0	0	0	0	0	0	3	0	0	0	0	4	2	1	4	4	2	0	0	0	0	0	0	0	1	1	1	1	1	1	0	1	1	2	3	0	1	0	2	1	2
1	19	1	2	1	3	1	1	1	3	0	0	3	4	0	3	4	1	3	3	4	4	4	0	4	1	0	0	0	0	0	0	0	2	3	3	2	3	3	3	3	1	1	2	0	1	2	3	0	3
2	18	1	2	1	3	1	1	2	0	0	0	3	0	0	0	0	0	0	0	3	0	1	2	3	1	0	0	0	0	0	0	0	1	0	1	1	2	0	1	0	0	2	3	3	3	0	3	3	3
2	24	1	2	5	4	2	1	5	0	0	0	0	1	1	3	0	0	1	1	3	3	3	1	2	3	0	0	0	0	0	0	0	1	1	1	1	1	2	2	1	1	1	0	0	1	0	2	2	2
1	28	1	2	5	4	2	1	2	0	0	1	2	1	1	0	2	1	0	2	2	2	1	3	4	4	0	0	0	0	0	0	0	1	0	0	1	0	0	1	0	0	2	3	0	2	3	3	2	2
2	18	1	2	1	1	1	2	3	1	1	0	3	3	1	3	1	0	3	3	3	3	3	2	2	2	0	0	0	0	0	0	0	1	1	3	2	1	2	3	1	0	1	2	0	1	3	1	2	3
1	23	1	2	5	4	1	1	2	0	0	0	0	0	0	0	0	0	0	0	0	0	0	0	0	0	0	0	0	0	0	0	0	0	0	0	0	0	0	0	0	0	2	2	3	2	0	3	3	3
2	19	2	2	1	1	1	1	2	1	0	0	2	3	1	1	2	1	0	3	4	3	3	0	3	2	0	0	0	0	0	0	0	3	3	3	3	2	3	3	1	1	2	2	1	2	2	3	2	2
2	19	1	2	2	3	2	2	3	0	0	0	0	0	0	0	0	0	0	0	0	0	0	2	4	2	0	0	0	0	0	0	0	0	0	1	1	0	0	0	0	0	3	3	1	2	3	3	3	3
2	20	1	2	3	1	1	2	1	1	0	0	3	0	0	0	0	1	0	0	3	0	0	2	4	1	0	0	0	0	0	0	0	0	0	0	0	0	0	0	0	0	3	3	3	3	3	3	0	3
1	20	1	2	1	1	2	1	3	0	0	0	0	0	0	1	2	1	0	1	2	1	1	1	1	1	0	0	0	0	0	0	0	3	2	0	3	0	0	2	0	0	2	3	1	1	2	1	0	0
1	22	1	2	3	1	1	1	1	3	0	0	0	0	0	0	0	0	0	0	0	4	0	2	4	0	0	0	0	0	0	0	0	0	0	2	0	1	0	0	0	0	3	3	0	2	0	3	3	0
1	20	2	2	2	1	1	2	3	0	0	0	1	0	1	1	1	1	0	3	3	3	3	2	1	3	0	0	0	0	0	0	0	1	1	1	1	0	0	0	0	0	1	3	2	1	1	3	3	3
2	20	2	2	2	3	2	2	2	0	0	0	0	0	1	0	1	0	3	0	0	0	0	2	4	1	0	0	0	0	0	0	0	1	1	0	1	0	0	0	0	0	3	2	3	2	0	3	3	3
2	18	2	2	1	1	2	1	3	0	0	0	0	0	0	0	0	0	0	0	0	0	0	0	1	1	0	0	0	0	0	0	0	0	0	0	0	0	0	0	0	0	3	3	2	2	0	3	3	2
1	15	2	2	1	1	2	2	2	0	0	0	0	0	0	0	0	0	0	0	0	0	0	2	2	2	0	0	0	0	0	0	0	1	1	0	1	1	1	1	1	1	2	3	3	3	0	3	3	3
2	19	1	2	2	3	2	1	1	0	0	0	0	0	0	0	0	0	0	0	3	0	0	3	3	3	0	0	0	0	0	0	0	1	0	1	0	0	0	0	0	0	2	2	0	2	0	3	3	3
2	20	1	2	4	1	1	1	3	0	0	0	0	0	0	0	0	0	0	0	0	0	0	1	4	4	0	0	0	0	0	0	0	0	0	0	0	0	0	0	0	0	2	3	3	2	3	3	3	3
2	18	1	1	1	1	1	2	2	0	0	0	0	0	0	0	0	0	0	0	3	3	3	2	2	3	0	0	0	0	0	0	0	1	1	1	1	1	0	0	0	0	3	2	3	3	2	2	2	3
2	19	2	2	1	1	2	2	2	0	0	0	0	0	0	0	0	0	0	0	0	0	0	2	2	0	0	0	0	0	0	0	0	1	0	0	0	0	0	0	0	0	3	3	2	2	0	3	2	3
2	24	2	2	4	1	1	2	3	0	0	0	0	0	0	0	0	0	0	1	2	1	1	0	0	0	0	0	0	0	0	0	0	1	1	1	0	0	1	1	1	0	2	3	2	2	3	3	2	3
2	18	2	2	1	1	1	2	1	3	0	1	3	1	0	0	3	1	1	3	3	3	1	1	2	2	0	0	0	0	0	0	0	1	1	0	0	1	1	2	0	0	3	2	1	2	0	3	1	3
2	22	2	2	1	1	1	2	1	0	0	0	0	0	0	0	0	0	0	0	0	1	0	1	4	1	0	0	0	0	0	0	0	1	0	1	0	0	0	1	0	0	1	3	3	3	3	3	2	3
1	25	2	2	3	1	1	2	1	0	0	0	0	0	0	0	0	0	0	0	0	3	0	3	4	4	0	0	0	0	0	0	0	1	0	1	1	0	0	1	0	0	3	3	1	1	3	3	0	3
1	20	2	2	2	3	2	2	3	1	0	0	1	1	3	0	0	0	3	0	1	0	3	3	4	2	0	0	0	0	0	0	0	1	0	0	0	0	0	1	0	0	3	3	0	2	3	3	2	3
1	19	1	2	1	1	2	2	3	0	0	0	0	0	0	0	0	0	0	0	2	0	0	1	4	0	0	0	0	0	0	0	0	0	0	0	0	0	0	0	0	0	3	3	2	3	3	3	3	3
1	21	1	2	1	1	2	2	1	0	0	1	3	1	1	2	2	0	3	2	3	3	3	4	4	1	0	0	0	0	0	0	0	1	1	1	1	0	1	1	0	0	3	2	3	2	0	3	3	3
2	19	2	2	2	1	1	2	1	3	0	0	3	0	0	0	0	1	3	0	3	4	3	2	4	3	0	0	0	0	0	0	0	1	0	0	1	0	1	0	0	0	1	2	1	2	0	3	3	3
2	20	2	2	2	1	1	2	3	0	0	0	0	0	0	0	0	0	0	0	3	3	3	0	1	0	0	0	0	0	0	0	0	1	0	0	1	0	0	0	0	0	1	3	1	2	0	3	1	3
2	22	2	2	2	1	1	2	2	0	0	1	1	0	1	0	0	0	0	0	1	1	1	2	3	2	0	0	0	0	0	0	0	0	0	0	0	0	0	0	0	0	2	2	2	2	3	3	3	3
2	19	2	2	1	3	1	2	1	1	0	0	0	3	0	1	0	0	4	3	3	3	3	1	2	0	0	0	0	0	0	0	0	2	1	2	2	1	0	0	0	0	2	2	3	2	0	3	3	3
2	18	2	2	1	1	1	2	2	0	0	0	0	0	0	0	0	0	0	3	3	3	0	0	1	0	0	0	0	0	0	0	0	1	0	1	0	2	0	2	1	0	2	2	2	2	3	3	3	3
2	18	1	2	1	1	1	2	1	0	0	0	0	0	0	0	0	0	0	3	4	4	3	1	4	3	0	0	0	0	0	0	0	0	0	0	0	0	0	0	0	0	1	2	0	1	0	1	1	2
2	19	2	2	1	1	2	2	5	0	0	0	0	0	0	0	0	0	0	0	0	0	0	1	1	2	0	0	0	0	0	0	0	0	0	0	0	0	0	0	0	0	3	3	1	2	3	3	3	3
2	20	1	2	1	3	1	2	2	0	0	0	1	0	0	0	1	0	0	0	1	0	1	2	2	1	0	0	0	0	0	0	0	1	1	1	1	1	1	1	1	0	1	2	1	1	0	2	0	2
2	19	1	1	2	1	1	1	1	0	0	0	0	1	0	0	0	0	0	3	3	0	0	2	4	3	0	0	0	0	0	0	0	1	0	0	1	1	0	0	0	0	1	2	2	2	3	3	2	2
1	27	1	2	5	4	2	1	1	0	0	0	0	0	0	0	0	0	0	1	3	3	1	2	4	2	0	0	0	0	0	0	0	3	1	1	2	0	0	0	0	0	1	2	2	1	2	2	2	2
1	18	1	1	1	1	2	1	1	4	4	4	4	4	0	4	0	1	3	3	3	4	4	4	4	4	3	3	3	3	3	3	3	2	2	2	2	2	2	2	2	2	0	2	2	3	0	3	3	3
1	22	2	2	3	1	1	2	1	0	0	0	1	0	0	0	1	0	1	1	2	2	1	0	2	2	0	0	0	0	0	0	0	1	1	1	1	0	0	1	1	0	2	2	0	2	2	3	2	3
1	25	1	2	5	4	2	1	1	3	3	3	0	3	0	0	3	0	0	0	3	3	3	1	3	0	0	0	0	0	0	0	0	1	1	1	1	0	1	0	1	0	2	2	3	3	2	1	3	3
2	21	2	2	4	3	2	2	1	0	0	0	0	0	0	0	0	0	1	0	0	0	0	2	3	2	0	0	0	0	0	0	0	0	0	1	0	0	1	0	0	0	2	3	1	2	0	3	3	3
1	20	2	2	2	1	1	2	2	0	0	0	0	1	0	1	1	0	0	0	0	0	0	2	2	2	0	0	0	0	0	0	0	0	0	0	0	0	0	0	0	0	1	2	0	1	0	2	2	2
2	18	1	2	1	3	1	2	3	0	0	0	0	0	0	0	0	0	3	0	3	0	3	3	0	0	0	0	0	0	0	0	0	0	0	0	0	0	0	0	0	0	2	3	3	2	0	3	3	3
1	19	2	2	1	1	2	2	1	0	0	0	0	0	0	0	0	0	0	0	0	0	0	1	1	1	0	0	0	0	0	0	0	0	0	0	0	0	0	0	0	0	1	1	2	1	0	3	3	3
1	20	2	2	2	1	1	2	1	0	0	0	0	0	0	0	1	0	0	0	1	1	1	1	4	1	0	0	0	0	0	0	0	1	1	1	1	1	0	1	0	0	1	2	2	2	0	3	2	3
1	19	2	2	1	1	2	2	1	0	0	0	0	0	0	0	0	0	0	0	4	4	0	0	0	0	0	0	0	0	0	0	0	0	0	0	0	0	0	0	0	0	1	2	1	1	0	3	3	3
2	19	2	2	1	1	2	2	2	0	0	0	0	1	3	0	0	1	1	0	3	3	3	3	4	4	0	0	0	0	0	0	0	0	1	1	0	0	1	0	0	0	2	2	1	2	0	3	0	3
1	18	1	2	1	1	2	2	1	0	0	0	0	0	0	0	0	0	0	0	3	4	0	1	4	2	0	0	0	0	0	0	0	0	0	0	0	0	1	0	0	0	2	2	3	2	0	3	3	2
2	21	2	1	2	1	1	2	1	0	0	0	0	0	0	0	0	0	0	0	3	3	3	3	2	2	0	0	0	0	0	0	0	1	1	1	1	1	2	1	1	0	1	2	0	3	2	2	2	2
2	18	1	2	1	1	1	2	3	1	0	1	2	3	1	2	2	1	1	3	3	3	3	1	3	0	0	0	0	0	0	0	0	1	0	0	0	0	0	1	1	0	2	2	0	3	3	3	2	3
1	21	2	2	2	1	1	2	1	0	0	0	0	0	0	0	0	0	0	0	0	0	0	2	4	1	0	0	0	0	0	0	0	0	0	0	0	0	0	0	0	0	1	3	2	3	3	3	3	3
1	20	1	2	2	3	2	1	1	0	0	0	0	0	0	0	0	0	0	0	0	0	0	2	2	3	0	0	0	0	0	0	0	1	1	0	0	0	0	0	0	0	3	3	0	2	3	3	3	3
2	19	1	2	2	1	1	2	1	0	0	0	0	0	0	0	0	0	0	0	0	0	0	1	2	0	0	0	0	0	0	0	0	0	0	0	0	0	0	0	0	0	2	2	2	2	0	3	3	3
1	19	2	2	1	1	2	1	5	1	0	3	0	0	0	0	0	1	1	4	4	0	4	1	4	1	0	0	0	0	0	0	0	0	1	1	1	1	0	0	0	0	2	2	0	2	3	3	3	0
2	20	2	2	1	1	2	2	3	0	0	0	0	0	0	0	0	0	0	3	0	3	0	0	2	1	0	0	0	0	0	0	0	0	0	0	0	0	0	0	0	0	2	3	0	0	0	3	3	3
1	18	2	1	1	1	2	2	3	0	0	0	3	0	0	0	1	0	0	0	3	0	3	2	2	2	0	0	0	0	0	0	0	0	0	0	0	0	0	0	0	0	2	2	2	2	3	3	3	3
2	22	1	2	1	3	1	2	2	0	0	0	0	0	0	0	0	0	0	0	0	0	0	0	2	0	0	0	0	0	0	0	0	0	0	0	0	0	0	0	0	0	3	2	2	2	0	2	3	3
2	21	2	2	3	1	1	2	1	0	0	0	3	3	0	3	3	0	3	3	3	3	3	0	4	0	0	0	0	0	0	0	0	2	2	1	2	3	3	1	1	1	0	2	0	1	0	3	3	3
2	21	2	2	3	1	1	2	1	0	0	0	0	0	0	0	0	0	3	0	0	0	0	1	2	0	0	0	0	0	0	0	0	1	0	0	0	0	0	0	0	0	0	2	3	3	3	3	2	3
2	19	1	2	2	1	1	2	1	0	0	0	0	0	0	0	0	0	0	0	0	0	0	3	3	3	0	0	0	0	0	0	0	0	0	0	0	0	0	0	0	0	1	3	0	1	0	3	3	3
2	19	1	2	1	3	1	1	3	0	0	0	0	1	0	0	0	0	1	0	3	0	0	3	3	1	0	0	0	0	0	0	0	1	1	0	1	0	1	1	1	0	2	2	0	1	0	3	2	1
2	20	1	2	1	1	2	2	1	0	0	0	0	1	0	3	0	0	0	0	3	3	0	3	4	4	0	0	0	0	0	0	0	1	0	0	0	0	0	0	0	0	3	3	1	1	3	3	3	3
2	25	1	2	3	3	1	1	2	0	0	0	0	0	0	0	0	0	0	1	1	0	1	1	4	1	0	0	0	0	0	0	0	1	1	1	1	0	1	1	0	0	1	2	2	2	3	3	3	3
2	22	1	2	3	1	1	1	1	3	0	3	2	3	1	0	0	1	1	0	0	3	3	2	4	2	0	0	0	0	0	0	0	2	2	2	2	2	2	2	2	0	1	2	0	2	0	2	1	0
2	19	2	2	1	1	1	2	5	3	0	0	0	3	0	3	0	0	0	3	3	3	3	0	0	0	0	0	0	0	0	0	0	1	1	1	1	1	1	1	1	1	3	3	0	2	0	3	3	3
2	21	1	2	1	3	1	2	3	0	0	0	0	0	1	0	0	1	1	0	3	3	3	1	3	2	0	0	0	0	0	0	0	0	0	0	0	0	0	0	0	0	2	3	3	3	0	3	3	3
2	20	2	2	2	1	1	2	2	3	0	0	0	3	0	3	3	0	0	3	3	3	3	1	4	1	0	0	0	0	0	0	0	1	2	0	3	2	2	2	3	0	2	3	2	2	0	3	2	3
1	18	2	2	1	1	1	1	2	0	0	0	0	0	0	0	0	0	0	0	1	0	1	0	4	0	0	0	0	0	0	0	0	0	0	0	0	0	0	0	0	0	3	2	3	3	0	3	3	0
2	21	1	2	1	1	1	2	1	0	0	0	0	0	0	0	0	0	0	0	0	4	0	1	4	0	0	0	0	0	0	0	0	0	0	0	0	0	0	0	0	0	1	2	1	2	0	3	2	3
2	22	1	2	1	3	1	2	1	3	3	3	0	4	0	0	0	0	0	4	4	4	4	0	2	2	0	0	0	0	0	0	0	0	2	3	1	0	3	0	0	1	1	3	2	1	0	2	2	2
1	19	2	2	1	1	2	1	2	0	0	0	0	0	0	1	1	0	1	1	1	0	1	3	4	4	0	0	0	0	0	0	0	1	1	0	1	1	1	1	0	1	2	0	0	2	0	2	2	2
1	21	1	2	1	1	2	2	2	1	0	0	0	0	0	0	0	0	0	0	1	2	0	1	3	0	0	0	0	0	0	0	0	0	0	0	0	0	0	0	0	0	2	3	1	2	3	3	3	3
1	21	2	2	2	1	1	2	1	0	0	0	0	0	0	0	0	0	0	0	0	1	0	2	2	2	0	0	0	0	0	0	0	0	0	0	0	0	0	0	0	0	3	3	0	1	0	3	0	3
1	18	1	2	1	1	2	1	1	0	0	0	0	0	0	0	0	0	0	0	0	0	0	0	0	0	0	0	0	0	0	0	0	0	0	0	0	0	0	0	0	0	3	2	1	1	2	3	0	0
2	20	1	2	1	3	1	2	2	0	0	0	0	0	0	0	0	0	0	0	0	0	0	2	4	2	0	0	0	0	0	0	0	0	0	0	0	0	0	0	0	0	2	3	0	2	0	3	3	3
2	21	2	2	3	1	1	2	3	0	0	0	0	0	0	0	0	0	0	0	0	0	0	2	3	2	0	0	0	0	0	0	0	0	0	0	0	0	0	0	0	0	1	2	2	1	0	3	3	3
1	18	2	2	1	1	2	2	2	1	0	0	0	0	0	0	1	0	0	0	4	0	0	0	4	4	0	0	0	0	0	0	0	1	1	0	0	0	0	0	0	0	1	3	3	3	0	3	3	3
2	20	1	2	2	3	2	2	1	0	0	0	3	0	0	0	0	0	0	0	0	0	0	0	4	1	0	0	0	0	0	0	0	0	0	0	0	0	0	0	0	0	3	2	2	2	3	3	3	3
1	22	1	2	1	1	2	2	2	0	0	0	0	0	1	1	1	1	0	2	2	3	2	1	2	1	0	0	0	0	0	0	0	1	1	1	1	1	2	1	1	0	1	2	0	1	0	3	3	3
2	22	2	2	4	1	1	2	1	0	0	0	0	0	0	0	0	0	0	3	3	0	0	4	4	2	0	0	0	0	0	0	0	0	0	0	0	0	0	0	0	0	1	2	0	2	3	3	3	3
2	20	2	2	1	1	2	2	1	0	0	0	0	0	0	3	0	0	3	0	3	4	3	1	3	0	0	0	0	0	0	0	0	1	1	1	1	1	1	1	1	0	3	3	1	2	0	2	0	2
1	22	2	2	2	3	2	2	1	0	0	0	0	0	0	0	0	0	3	0	3	3	0	2	4	2	0	0	0	0	0	0	0	0	0	0	0	0	0	0	0	0	2	3	3	3	3	3	3	3
1	20	2	2	1	1	2	2	1	3	0	0	0	0	0	0	1	0	1	0	1	1	1	0	4	1	0	0	0	0	0	0	0	0	0	0	0	0	0	0	0	0	3	2	3	3	0	3	3	3
2	20	1	2	1	3	1	2	1	0	0	0	0	0	0	0	0	0	0	0	0	0	0	2	2	2	0	0	0	0	0	0	0	0	0	0	0	0	0	0	0	0	3	3	3	3	3	3	3	3
1	20	2	2	1	1	2	2	1	0	0	0	0	0	0	0	0	0	1	0	0	0	0	0	0	0	0	0	0	0	0	0	0	0	0	0	0	0	0	0	0	0	3	2	3	3	3	3	3	3
2	20	1	2	1	1	1	2	2	0	0	0	0	0	0	0	0	0	0	0	1	0	0	0	1	1	0	0	0	0	0	0	0	1	1	1	1	1	1	1	1	0	3	3	1	2	0	3	3	3
1	19	2	2	1	1	2	1	3	0	0	0	0	0	0	0	0	0	0	0	0	0	0	1	3	0	0	0	0	0	0	0	0	0	0	0	0	0	0	0	0	0	3	3	1	2	3	3	3	3
1	21	1	2	1	1	1	2	1	0	0	0	0	0	0	0	0	3	0	0	0	3	0	1	2	1	0	0	0	0	0	0	0	1	0	0	1	0	0	0	0	0	3	2	3	2	3	3	3	3
1	20	2	1	1	1	2	2	1	0	0	0	0	0	0	0	1	0	1	0	0	0	0	2	2	2	0	0	0	0	0	0	0	0	0	0	0	0	0	0	0	0	1	3	2	1	2	2	0	2
1	22	2	2	3	1	1	2	2	3	0	1	0	0	1	4	3	0	1	3	0	0	0	4	4	3	0	0	0	0	0	0	0	2	0	1	1	1	0	0	0	0	3	2	0	3	0	3	3	3
1	20	2	2	1	1	2	1	2	0	0	0	1	0	0	1	0	0	0	0	1	0	0	2	3	1	0	0	0	0	0	0	0	1	0	1	1	0	0	1	0	0	1	3	2	2	0	3	3	3
2	20	2	2	1	1	2	1	1	0	0	0	0	0	0	0	0	0	0	0	3	0	0	0	2	0	0	0	0	0	0	0	0	0	0	0	0	1	0	0	0	0	2	2	0	2	0	3	0	0
1	22	1	2	1	8	1	2	1	0	0	0	0	3	0	0	3	3	3	3	3	4	3	1	1	1	0	0	0	0	0	0	0	1	1	1	1	1	1	1	1	1	1	3	1	0	0	0	0	0
1	20	2	2	1	1	2	1	2	0	0	0	0	0	0	0	0	0	3	0	0	0	3	1	4	1	0	0	0	0	0	0	0	1	1	1	1	0	0	0	0	0	2	3	1	2	0	3	2	2
2	22	1	2	4	1	1	2	2	0	0	0	0	0	0	0	0	0	0	0	0	0	0	3	4	1	0	0	0	0	0	0	0	1	0	0	1	0	0	0	0	0	3	2	0	3	0	2	3	2
2	20	2	2	1	1	1	2	1	0	0	3	0	0	0	4	0	0	1	0	2	2	0	0	1	3	0	0	0	0	0	0	0	0	0	0	0	0	0	0	0	0	3	2	3	2	0	2	0	2
1	20	1	2	1	1	2	1	1	0	0	0	0	0	0	0	0	0	0	0	0	0	0	0	3	0	0	0	0	0	0	0	0	0	0	0	0	0	0	0	0	0	2	2	3	3	2	3	3	2
2	19	1	2	1	3	1	2	1	0	0	0	1	0	1	1	1	0	1	1	2	2	1	2	2	2	0	0	0	0	0	0	0	0	0	0	0	1	0	0	0	0	2	3	2	2	0	3	2	3
1	21	2	2	1	1	2	1	4	0	0	0	0	2	0	2	2	0	1	0	2	2	0	0	4	4	0	0	0	0	0	0	0	0	0	0	0	0	0	0	0	0	3	2	3	0	3	3	3	3
1	23	2	2	3	1	1	2	1	3	0	3	0	3	0	2	3	0	0	0	3	4	4	1	1	3	0	0	0	0	0	0	0	1	2	0	2	1	1	1	0	0	1	2	1	2	0	3	0	1
2	20	2	2	2	1	1	2	1	0	0	0	0	3	0	0	0	0	0	3	3	3	3	1	2	1	0	0	0	0	0	0	0	0	1	3	1	0	1	0	0	0	1	3	1	2	2	1	0	0
2	20	2	2	2	1	1	2	3	0	0	0	0	0	0	0	0	0	0	0	1	1	1	0	1	0	0	0	0	0	0	0	0	1	1	0	1	1	1	1	0	0	1	3	0	2	0	3	2	3
1	19	1	2	1	1	2	1	1	1	1	1	1	1	0	0	1	0	0	3	4	3	3	1	4	0	0	0	0	0	0	0	0	3	3	3	3	3	3	3	3	0	1	1	0	1	0	3	3	0
1	21	2	2	3	1	1	1	1	2	2	2	3	2	2	3	3	4	3	3	3	2	4	0	1	2	0	0	0	0	0	0	0	0	0	1	1	1	1	2	2	0	0	0	2	2	0	1	1	0
1	24	2	2	2	1	1	2	1	0	0	0	3	0	0	0	0	0	3	0	3	4	3	2	4	4	0	0	0	0	0	0	0	1	1	2	2	1	0	0	0	0	1	2	1	2	0	3	0	2
1	20	2	2	2	3	2	2	6	0	0	0	3	3	1	1	2	1	3	1	3	3	3	2	2	3	0	0	0	0	0	0	0	0	1	2	1	1	0	1	1	0	3	2	1	2	0	2	2	2
1	19	2	2	1	1	1	2	1	0	0	0	0	0	0	0	0	0	0	0	0	0	0	4	4	4	5	5	5	5	5	5	5	3	3	3	3	3	3	3	3	3	3	3	3	3	3	3	3	3
1	19	1	2	1	1	2	1	1	0	0	0	0	0	0	0	0	0	0	1	3	1	0	1	2	1	0	0	0	0	0	0	0	1	1	1	0	0	0	1	0	0	2	3	1	3	3	3	3	0
2	18	2	2	1	1	2	1	1	0	0	0	0	0	0	0	0	0	0	0	0	3	0	1	1	1	0	0	0	2	0	0	0	0	0	1	0	0	0	1	0	0	2	3	0	2	0	3	3	3
1	19	2	2	1	1	2	2	2	0	0	0	0	0	0	0	0	0	0	0	4	0	0	2	2	3	0	0	0	0	0	0	0	1	0	1	1	1	0	0	0	0	3	2	2	2	0	3	3	3
2	19	2	2	2	1	1	2	1	0	0	0	0	0	0	1	1	0	2	2	1	2	1	4	4	3	0	0	0	0	0	0	0	1	1	2	1	0	0	0	0	0	1	2	2	2	3	3	3	3
2	23	2	2	4	1	1	2	1	0	0	0	0	0	0	0	0	0	0	0	0	0	0	2	4	0	0	0	0	0	0	0	0	0	0	0	0	0	0	0	0	0	2	2	2	3	3	3	3	3
2	19	2	2	1	1	2	2	2	0	0	0	0	0	0	0	0	0	0	0	0	0	0	0	1	0	0	0	0	0	0	0	0	0	0	0	0	0	0	0	0	0	2	3	3	2	3	3	3	3
2	21	2	2	2	1	1	2	1	0	0	0	0	1	0	0	0	0	0	0	0	1	0	1	3	0	0	0	0	0	0	0	0	0	1	0	0	1	0	0	0	0	3	3	0	2	0	3	3	3
1	19	1	2	1	1	2	1	3	0	0	0	0	0	0	0	0	0	0	0	0	0	0	2	3	1	0	0	0	0	0	0	0	1	0	0	0	0	0	0	0	0	3	3	1	2	0	3	3	2
2	26	1	2	5	4	2	1	5	0	0	0	2	0	1	0	0	1	1	0	2	0	0	1	1	1	0	0	0	0	0	0	0	1	1	2	1	1	0	1	0	0	2	2	3	3	3	3	3	0
2	21	2	2	3	1	1	2	2	0	0	0	0	0	0	0	0	0	0	1	1	1	1	0	3	1	0	0	0	0	0	0	0	0	0	0	0	0	0	0	0	0	1	2	1	1	0	3	2	3
2	20	2	2	1	1	1	2	2	1	0	0	0	0	0	3	3	0	0	1	3	0	3	0	4	3	0	0	0	0	0	0	0	1	1	1	1	0	0	0	0	0	1	2	2	2	0	3	2	3
2	19	1	2	1	3	1	2	1	0	0	0	0	3	1	0	0	0	3	3	3	4	3	1	2	0	0	0	0	0	0	0	0	1	0	0	0	0	0	0	0	0	2	2	3	1	1	1	3	3
1	23	1	2	1	1	2	2	1	0	0	0	4	1	0	3	3	0	3	3	3	3	1	0	2	2	0	0	0	0	0	0	0	1	0	1	1	0	0	0	1	0	2	3	2	2	0	3	3	3
1	21	1	2	1	1	2	2	2	0	0	0	0	0	0	0	0	0	0	0	0	0	0	0	0	0	0	0	0	0	0	0	0	0	0	0	0	0	0	0	0	0	2	3	1	2	3	3	3	3
2	19	1	2	1	1	2	2	1	2	0	0	0	3	0	0	3	1	0	0	0	3	3	0	1	1	0	0	0	0	0	0	0	2	1	2	1	1	1	3	0	1	2	2	2	2	0	1	3	1
2	22	1	2	4	3	4	2	1	4	0	0	0	3	0	3	1	0	3	3	3	4	3	0	4	1	0	0	0	0	0	0	0	0	0	1	1	1	0	0	1	0	2	2	2	2	3	3	2	3
2	22	2	2	4	1	1	1	1	0	0	0	3	0	0	0	0	0	3	0	3	4	0	1	3	1	0	0	0	0	0	0	0	1	1	1	1	1	1	0	0	0	2	2	2	2	0	2	2	2
1	19	2	2	1	1	2	2	2	0	0	0	0	0	0	0	0	0	0	1	1	0	0	0	3	1	0	0	0	0	0	0	0	1	0	0	0	0	0	1	0	0	1	3	1	1	0	2	2	2
2	22.089	2	2	2	1	1	2	2	0	0	0	0	0	0	0	0	0	0	1	3	3	1	2	3	1	0	0	0	0	0	0	0	1	0	0	1	0	0	0	0	0	2	3	3	3	3	3	3	3
1	20	2	2	1	1	2	2	1	3	1	2	4	1	1	3	4	2	3	1	3	3	1	0	4	1	0	0	0	0	0	0	0	1	0	2	1	0	0	0	0	0	3	2	1	1	0	2	2	2
2	22	1	2	1	1	1	2	1	0	0	0	0	0	0	0	0	0	0	0	1	1	1	0	2	1	0	0	0	0	0	0	0	0	0	0	0	0	0	0	0	0	3	2	3	3	0	3	3	3
2	23	2	2	4	1	1	2	2	3	3	3	1	4	0	3	4	0	0	4	4	4	3	2	4	2	0	0	0	0	0	0	0	2	3	2	3	2	2	2	2	0	1	2	0	1	2	2	2	2
1	18	1	2	1	1	2	2	1	0	0	0	1	0	0	4	2	2	0	0	1	1	1	0	3	2	0	0	0	0	0	0	0	0	0	0	1	1	0	0	1	0	1	3	0	2	0	3	0	2
1	19	2	2	1	1	2	1	1	1	1	1	2	1	1	3	1	2	1	1	1	1	2	2	4	3	0	0	0	0	0	0	0	1	1	1	1	1	1	2	0	0	2	0	2	2	1	3	2	2
2	20	1	2	1	3	1	2	2	1	0	0	2	0	0	2	1	1	3	1	3	3	3	2	3	2	0	0	0	0	0	0	0	1	1	1	1	0	0	0	1	0	2	2	2	1	0	2	3	0
1	27	1	2	5	2	2	2	3	3	0	0	0	0	3	0	3	3	0	3	3	3	3	3	3	2	0	0	0	0	0	0	0	1	1	1	1	1	1	1	1	0	2	2	0	2	3	3	3	3
2	20	1	2	1	1	1	2	3	0	0	0	0	0	0	0	0	0	0	0	3	0	0	1	4	2	0	0	0	0	0	0	0	1	0	0	1	0	1	1	2	0	2	3	0	3	0	3	3	3
2	21	2	2	1	1	2	2	1	0	0	0	0	0	0	0	0	0	0	0	0	0	0	1	1	1	0	0	0	0	0	0	0	1	1	1	1	1	1	1	1	0	2	2	2	2	0	3	3	3
1	25	1	2	5	4	2	1	4	3	1	0	0	1	1	2	1	2	0	1	2	2	1	4	4	4	0	0	0	0	0	0	0	2	2	0	1	1	1	1	2	0	2	2	0	2	0	3	3	2
1	20	2	2	1	1	2	2	1	0	0	0	0	1	0	2	2	2	2	2	2	2	2	2	2	2	0	0	0	0	0	0	0	0	0	0	0	0	0	0	0	0	3	2	3	3	0	2	2	2
2	21	1	2	2	1	1	2	2	0	0	0	0	0	0	0	0	0	0	0	3	3	3	1	1	0	0	0	0	0	0	0	0	1	0	1	1	0	0	0	0	0	3	3	2	2	3	3	3	3
1	18	1	1	1	1	2	2	6	0	0	0	0	0	0	0	0	0	0	0	0	0	0	0	0	0	0	0	0	0	0	0	0	0	0	0	0	0	0	0	0	0	3	3	3	2	3	3	3	3
2	19	2	2	1	1	2	2	1	0	0	0	0	0	0	0	0	0	0	0	1	1	0	2	3	4	0	0	0	0	0	0	0	1	0	2	0	0	0	0	0	0	1	2	1	2	0	3	3	2
2	22	2	2	2	1	1	2	1	0	0	0	0	0	0	0	0	0	0	0	0	1	1	1	2	2	0	0	0	0	0	0	0	0	0	0	0	0	0	0	0	0	1	2	1	2	3	3	3	3
2	19	1	2	1	1	2	2	2	0	0	0	0	0	0	0	0	0	0	0	0	0	0	1	2	0	0	0	0	0	0	0	0	0	0	2	1	0	0	1	0	0	2	2	0	2	0	3	0	3
2	19	2	2	2	1	1	2	1	0	0	0	0	0	0	0	0	0	0	0	1	1	0	1	3	0	0	0	0	0	0	0	0	1	0	0	0	0	0	0	0	0	2	3	1	3	0	2	3	3
2	19	1	2	1	3	1	2	6	0	0	0	0	1	0	4	0	0	3	0	4	0	3	2	2	2	0	0	0	0	0	0	0	1	1	1	1	2	1	1	1	0	3	2	0	2	3	3	3	2
1	18	2	2	1	1	2	1	2	0	0	0	0	0	0	0	0	0	0	0	0	0	0	1	4	1	0	0	0	0	0	0	0	1	0	1	1	0	1	0	0	0	2	2	3	3	0	3	3	3
2	21	1	2	2	1	1	2	1	0	0	0	0	0	0	0	0	0	3	1	3	0	0	2	3	2	0	0	0	0	0	0	0	1	1	1	0	0	0	0	0	0	2	3	3	2	3	3	3	3
2	20	2	2	1	1	2	2	1	3	0	4	0	3	0	3	0	0	0	3	3	3	3	0	4	0	0	0	0	0	0	0	0	3	2	2	2	2	2	2	2	2	2	2	2	2	0	2	2	2
1	18	1	2	1	1	2	1	3	0	0	0	0	0	0	0	0	0	0	0	0	0	0	0	3	1	0	0	0	0	0	0	0	0	0	0	0	0	0	0	0	0	3	3	3	3	0	3	3	3
2	19	2	2	1	1	1	2	1	1	0	0	3	0	0	0	1	1	1	3	3	3	3	0	2	2	0	0	0	0	0	0	0	1	1	1	1	1	0	0	0	0	3	3	3	3	3	3	3	3
1	18	1	2	1	1	2	1	3	0	0	0	3	0	0	0	3	0	0	0	0	0	3	0	2	0	0	0	0	0	0	0	0	0	0	0	0	0	0	0	0	0	2	3	1	1	0	3	2	0
2	24	1	2	1	3	1	2	2	0	0	1	2	1	0	0	1	0	0	3	3	3	3	4	4	2	0	0	0	0	0	0	0	3	2	3	2	0	3	2	2	1	1	3	0	2	0	3	3	3
1	18	1	2	1	1	2	1	1	0	0	0	0	0	0	0	0	0	0	0	0	0	0	3	3	3	0	0	0	0	0	0	0	0	0	0	0	0	0	0	0	0	3	3	2	3	0	3	3	3
1	21	1	2	1	1	2	2	3	1	0	2	0	0	0	0	1	3	0	3	3	3	3	0	3	2	0	0	0	0	0	0	0	2	1	1	1	0	0	2	0	0	3	2	1	3	0	3	3	1
1	19	2	2	1	1	2	2	1	1	1	1	1	0	0	2	1	0	0	1	4	3	3	0	2	1	0	0	0	0	0	0	0	1	0	0	1	0	0	0	0	0	1	2	2	1	0	3	3	2
2	19	2	2	2	1	1	2	1	0	0	0	0	0	0	0	0	0	0	0	1	1	0	1	2	1	0	0	0	0	0	0	0	1	1	2	1	0	0	0	0	0	1	2	1	3	3	3	3	3
2	19	1	2	1	1	1	2	1	0	0	0	0	0	0	0	0	0	0	0	0	0	0	2	4	1	0	0	0	0	0	0	0	0	0	0	0	0	0	0	0	0	3	3	3	3	3	3	3	3
2	20	1	2	2	1	1	2	2	0	0	0	0	0	0	0	0	0	0	0	1	1	1	2	2	2	0	0	0	0	0	0	0	1	0	0	0	0	0	0	0	0	2	3	0	2	2	3	3	3
1	27	1	2	5	5	2	1	1	1	0	0	0	0	0	0	0	0	1	0	1	3	1	2	3	3	0	0	0	0	0	0	0	1	1	0	1	0	2	0	0	0	2	2	0	1	3	3	0	3
1	20	2	2	1	1	2	2	1	1	1	1	1	0	0	0	0	0	0	0	3	3	3	2	3	1	0	0	0	0	0	0	0	1	0	0	0	0	0	0	0	0	3	2	3	3	3	3	0	3
1	20	2	2	1	1	2	2	1	0	0	0	3	0	0	0	0	0	0	0	3	3	0	2	4	0	0	0	0	0	0	0	0	1	0	3	3	0	0	1	0	0	2	3	1	2	0	3	0	3
1	20	1	2	1	1	2	2	2	0	0	0	0	0	0	0	0	0	0	0	0	0	0	2	3	2	0	0	0	0	0	0	0	1	0	0	0	0	0	0	0	0	2	3	0	3	0	3	3	3
1	19	2	2	1	1	2	2	3	1	1	1	2	3	3	3	2	0	0	0	4	3	4	2	3	1	0	0	0	0	0	0	0	1	1	1	1	1	0	0	0	0	2	1	1	2	0	3	1	3
2	22	1	2	5	4	2	2	1	0	0	0	0	0	0	0	0	0	0	0	3	3	3	1	3	1	0	0	0	0	0	0	0	1	1	1	1	1	2	2	1	0	2	2	1	2	0	3	2	3
2	20	2	2	2	3	5	2	1	0	0	0	0	0	0	0	0	0	1	1	1	1	0	3	4	4	0	0	0	0	0	0	0	0	0	0	0	0	0	0	0	0	1	3	2	2	2	3	3	2
1	19	1	2	1	1	1	1	2	0	0	0	3	0	0	0	0	0	0	0	3	3	3	3	4	1	0	0	0	0	0	0	0	1	1	1	1	2	1	1	0	0	3	2	1	2	3	3	3	3
2	20	2	1	2	3	2	2	2	0	0	0	0	0	0	4	0	0	0	0	3	3	3	2	2	2	2	2	0	0	0	0	0	0	0	0	0	0	0	1	0	0	3	3	3	2	0	2	2	2
1	18	1	2	1	1	2	2	3	0	0	0	0	0	0	0	0	0	0	0	0	0	0	1	3	2	0	0	0	0	0	0	0	0	0	0	0	0	0	0	0	0	3	3	3	2	3	3	3	3
1	19	2	2	1	1	2	2	1	0	0	0	0	0	0	0	1	0	0	0	1	1	1	0	4	0	0	0	0	0	0	0	0	0	0	0	0	0	0	0	0	0	3	3	2	2	0	3	0	3
2	19	2	2	1	1	2	1	1	0	0	0	0	0	0	0	0	0	0	3	3	3	3	2	2	1	0	0	0	0	0	0	0	1	1	1	1	1	1	0	0	0	2	2	3	1	0	2	3	0
2	29	2	2	1	1	2	1	3	0	0	1	0	0	0	1	0	0	0	0	3	1	1	0	1	0	0	0	0	2	0	0	0	1	0	1	1	1	0	0	0	0	2	2	1	1	0	3	3	0
1	21	2	2	1	1	2	2	2	0	0	0	0	0	0	0	3	0	0	0	3	3	3	0	4	2	0	0	0	0	0	0	0	1	1	0	1	0	1	0	0	0	3	2	2	2	0	3	3	3
1	19	2	2	1	1	2	2	2	0	0	0	1	0	0	0	1	0	0	0	1	3	1	3	3	0	0	0	0	0	0	0	0	0	0	0	0	0	0	0	0	0	1	2	3	3	0	3	3	3
1	19	2	2	1	1	2	2	1	0	0	0	0	0	0	0	0	0	0	1	4	4	0	3	4	1	0	0	0	0	0	0	0	0	0	0	0	0	0	0	0	0	2	3	1	1	0	1	2	2
1	20	2	2	1	1	2	2	2	0	0	0	0	0	0	0	0	0	0	0	1	1	0	0	1	0	0	0	0	0	0	0	0	1	0	0	1	1	0	1	1	0	3	2	3	3	3	3	3	3
2	22	2	2	1	1	1	2	1	0	0	0	0	3	0	0	0	0	0	3	3	0	3	0	4	2	0	0	0	0	0	0	0	1	0	1	0	0	1	1	0	0	2	2	0	1	0	2	0	3
1	21	1	2	1	1	2	1	1	0	0	0	0	0	0	0	0	0	3	0	3	3	0	0	1	1	0	0	0	0	0	0	0	3	1	1	0	0	0	2	2	0	3	2	3	3	3	3	3	3
2	19	2	2	1	1	1	1	1	0	0	0	0	0	0	0	0	0	0	0	0	0	0	1	3	1	0	0	0	0	0	0	0	1	1	1	1	0	0	1	1	0	1	2	1	1	0	3	3	3
1	17	2	2	1	1	2	2	2	0	0	0	0	0	0	0	0	0	0	0	0	0	0	0	0	0	0	0	0	0	0	0	0	0	0	0	0	0	0	0	0	0	1	3	3	1	0	3	3	3
2	19	2	2	1	1	1	2	1	1	0	2	0	0	0	0	0	0	0	1	0	1	1	2	2	1	0	0	0	0	0	0	0	1	0	1	2	0	0	0	0	0	1	3	2	1	3	3	2	2
1	30	1	2	5	4	2	1	4	1	0	0	1	1	1	0	1	0	4	3	3	3	4	1	3	1	0	0	0	0	0	0	0	1	1	1	1	1	0	1	1	0	1	0	1	1	3	3	2	2
1	20	1	2	2	1	1	2	1	0	0	0	0	0	0	0	1	0	0	0	0	1	1	1	1	1	0	0	0	0	0	0	0	0	1	0	0	0	0	0	0	0	2	3	1	2	0	3	3	3
2	18	2	2	1	1	2	2	1	4	3	2	0	4	0	0	0	1	1	2	4	0	4	4	4	4	4	4	5	4	3	2	2	2	0	1	0	1	1	2	1	2	0	0	0	0	3	2	0	1
1	18	1	2	1	1	2	2	2	0	0	0	0	0	0	0	1	0	1	0	0	0	0	1	4	0	0	0	0	0	0	0	0	0	0	0	0	0	0	1	0	0	2	2	3	3	0	3	3	3
1	21	2	2	1	1	2	2	1	0	0	0	0	0	0	3	1	0	1	3	4	4	0	0	4	2	0	0	0	0	0	0	0	0	0	0	0	0	0	0	0	0	2	3	3	2	0	3	3	3
2	19	2	2	1	1	1	2	1	0	0	0	0	0	0	0	0	0	0	0	1	1	0	1	1	1	0	0	0	0	0	0	0	0	0	0	0	0	0	0	0	0	1	3	2	3	0	3	3	3
1	20	2	2	1	1	2	2	1	3	0	3	0	3	0	0	4	0	0	3	3	4	3	3	4	2	0	0	0	0	0	0	0	0	0	0	0	0	0	0	0	0	3	3	1	1	3	3	3	3
1	20	2	2	1	1	2	2	1	3	0	0	1	0	0	2	1	0	0	2	1	1	1	2	3	4	0	0	0	0	0	0	0	1	1	1	1	0	1	0	0	0	0	3	1	2	0	3	0	2
1	20	2	2	1	1	1	2	1	3	0	0	0	3	0	0	0	0	0	0	3	0	0	1	1	1	0	0	0	0	0	0	0	1	1	1	1	1	1	1	1	0	3	2	3	1	0	2	2	2
2	20	1	2	1	1	1	1	2	0	0	0	1	0	0	0	0	0	0	0	1	1	0	2	3	2	0	0	0	0	0	0	0	1	1	0	2	0	1	0	0	0	1	2	1	2	0	3	2	2
1	18	1	2	2	8	2	2	2	1	1	1	1	0	3	3	3	1	1	3	4	4	4	1	3	1	0	0	0	0	0	0	0	3	1	3	3	3	3	1	3	3	1	3	2	0	0	3	3	3
1	19	1	2	1	1	2	1	1	1	0	0	0	1	0	1	1	0	0	1	1	1	1	1	1	1	0	0	0	0	0	0	0	1	1	0	0	0	0	1	1	0	3	2	2	2	3	3	3	3
2	19	2	2	2	3	2	1	3	0	0	0	0	0	0	0	0	0	0	0	3	0	0	2	3	1	0	0	0	1	0	0	0	0	0	0	0	0	0	1	0	0	2	2	0	2	0	3	3	3
1	20	1	2	1	3	1	1	1	0	0	0	0	0	0	0	0	0	0	0	0	0	0	0	0	0	0	0	0	0	0	0	0	0	0	0	0	0	0	0	0	0	3	2	3	3	3	3	3	3
2	17	2	2	1	1	1	2	1	3	0	0	2	3	0	0	0	0	0	3	2	0	3	0	1	0	0	0	0	0	0	0	0	2	1	3	2	2	0	3	0	0	2	3	1	1	0	3	3	2
1	20	2	2	1	1	2	2	2	0	0	0	0	0	0	0	0	0	0	0	0	0	0	1	4	2	0	0	0	0	0	0	0	0	0	0	0	0	0	0	0	0	2	3	2	1	3	3	3	3
1	20	1	2	2	3	2	1	3	3	0	0	0	0	0	3	3	0	0	0	3	3	3	1	3	1	0	0	0	0	0	0	0	1	1	0	1	1	0	0	0	0	3	3	2	2	3	3	3	3
2	20	2	2	2	1	1	2	4	0	0	0	0	0	0	0	4	0	0	0	0	3	3	2	4	4	0	0	0	0	0	0	0	3	3	3	3	2	3	2	2	0	2	3	0	3	3	3	3	3
2	20	1	2	1	1	1	2	1	0	0	0	0	0	0	0	0	0	0	0	1	1	1	2	3	2	0	0	0	0	0	0	0	1	1	0	1	0	1	1	1	0	1	3	2	1	0	3	3	3
2	20	1	2	1	1	1	2	3	0	0	0	0	0	0	0	0	0	0	0	0	0	0	2	2	2	0	0	0	0	0	0	0	1	0	1	1	0	0	0	0	0	2	3	1	1	0	2	2	2
2	25	1	2	3	3	1	1	1	0	0	0	0	0	0	0	0	0	0	0	0	0	0	1	1	1	0	0	0	0	0	0	0	0	0	0	0	0	0	0	0	0	3	2	2	2	3	3	3	3
2	19	2	2	1	1	1	2	1	0	0	0	1	1	1	1	0	0	0	2	2	2	1	3	3	1	0	0	0	0	0	0	0	1	1	2	2	1	2	1	0	0	2	2	1	2	0	2	3	3
1	23	2	2	3	1	1	2	1	0	0	0	0	0	0	1	1	0	0	0	0	4	0	4	4	2	0	0	0	0	0	0	0	0	0	0	1	0	0	0	0	0	2	2	3	1	0	3	3	3
1	21	2	2	6	1	1	2	1	3	0	0	4	0	0	3	3	1	0	3	3	4	3	1	3	1	0	0	0	0	0	0	0	1	1	0	0	0	0	0	0	0	1	3	2	2	0	3	0	2
1	23	2	2	4	1	1	2	1	1	0	0	0	3	0	4	4	0	3	0	3	4	3	1	3	2	0	0	0	0	0	0	0	2	1	2	2	1	2	1	1	1	2	3	0	1	0	1	1	1
1	18	1	2	1	1	1	1	2	0	0	0	0	0	0	0	0	0	3	0	0	0	0	2	3	0	0	0	0	0	0	0	0	1	0	0	0	0	0	0	0	0	3	3	2	3	0	3	3	3
2	20	2	2	2	1	1	2	1	0	0	0	0	0	0	4	1	0	0	0	1	4	1	3	2	4	0	0	0	0	0	0	0	0	0	0	1	0	0	0	0	0	3	2	3	3	0	3	3	3
1	18	1	2	1	1	2	2	1	1	0	0	1	0	1	0	1	0	0	1	1	0	0	0	3	3	0	0	0	0	0	0	0	0	0	0	0	0	0	0	0	0	2	3	1	3	3	3	3	3
2	22	2	2	3	1	1	2	1	0	0	0	0	0	1	0	0	0	0	1	1	1	1	3	3	4	0	0	0	0	0	0	0	1	0	0	0	1	0	1	0	0	2	2	3	2	0	3	3	2
2	19	2	2	1	1	1	2	1	0	0	0	0	3	0	2	0	3	0	1	3	3	3	2	2	3	0	0	0	0	0	0	0	2	2	2	2	2	1	1	1	1	2	2	1	2	2	3	1	3
2	19	2	2	1	1	2	2	1	1	0	3	0	1	0	4	1	0	0	3	4	4	3	2	3	3	0	0	0	0	0	0	0	1	1	2	1	1	1	1	2	0	1	3	1	1	0	2	0	0
2	19	1	1	2	3	2	1	1	0	0	0	0	1	0	0	0	0	0	3	3	3	3	3	3	2	0	0	0	0	0	0	0	1	1	1	0	1	2	2	1	0	1	2	1	0	0	3	0	0
2	19	2	2	1	1	2	2	3	0	0	0	0	0	0	0	0	0	0	0	0	0	0	1	2	0	0	0	0	0	0	0	0	0	0	0	0	0	0	0	0	0	2	2	3	2	0	3	3	3
2	23	2	2	4	1	1	2	1	1	0	0	0	1	0	1	1	1	1	1	1	2	1	2	3	3	0	0	0	0	0	0	0	1	1	1	1	1	1	0	0	0	2	2	0	2	0	2	1	1
2	19	2	2	1	1	1	2	1	0	0	0	1	1	0	1	1	0	0	1	2	2	1	1	3	0	0	0	0	0	0	0	0	1	0	1	1	0	1	0	0	0	2	2	3	2	3	3	2	3
1	20	2	2	3	1	1	2	3	3	0	0	3	3	1	3	3	0	3	3	3	3	3	0	4	1	0	0	0	0	0	0	0	1	1	1	1	1	1	1	1	1	2	3	1	1	0	3	3	3
2	24	1	2	3	4	2	1	3	0	0	0	2	0	0	1	0	0	0	0	2	1	1	2	3	2	0	0	0	0	0	0	0	1	1	1	2	1	1	1	0	0	2	2	0	2	0	3	3	0
2	21	2	2	3	1	1	2	3	1	0	1	3	0	0	0	2	0	3	0	3	3	3	2	1	0	0	0	0	0	0	0	0	1	0	0	0	1	1	1	0	0	3	2	2	2	0	3	3	3
2	21	2	2	3	1	1	2	1	1	0	0	0	0	0	0	0	1	0	1	1	1	1	4	3	2	0	0	0	0	0	0	0	0	1	1	0	1	1	0	0	0	2	2	3	2	0	2	0	3
1	20	2	2	1	1	2	2	1	0	0	0	0	0	0	0	0	0	0	0	0	0	0	4	4	4	0	0	0	0	0	0	0	0	0	0	0	0	0	0	0	0	3	2	3	3	0	3	3	3
1	19	1	2	1	1	2	2	1	2	2	1	2	0	0	0	3	1	0	2	2	2	2	2	4	2	0	0	0	0	0	0	0	0	0	3	1	1	2	3	3	0	0	2	1	1	0	3	0	3
2	19	1	2	1	1	2	2	1	0	0	0	0	0	0	0	0	0	3	4	4	3	3	0	4	0	0	0	0	0	0	0	0	1	1	1	1	0	0	1	1	0	1	2	0	0	0	3	2	3
2	20	1	2	1	1	2	2	1	0	0	0	0	0	0	0	0	0	0	0	3	4	3	1	4	1	0	0	0	0	0	0	0	0	0	0	0	0	0	0	0	0	3	3	3	3	3	3	3	3
2	20	1	2	2	1	1	2	1	1	0	1	0	0	0	0	0	0	0	0	1	1	0	4	4	4	0	0	0	0	0	0	0	0	0	0	0	0	0	0	0	0	2	3	0	3	3	3	3	3
1	22	1	2	4	3	4	2	1	3	0	0	2	1	3	0	0	0	3	0	3	3	3	1	1	1	0	0	0	0	0	0	0	1	0	0	0	0	1	0	0	0	2	2	1	2	2	2	3	3
1	20	1	2	3	3	2	2	2	0	0	0	0	0	0	3	3	3	3	3	3	0	0	4	3	3	0	0	0	0	0	0	0	2	1	1	1	1	1	1	0	0	1	2	0	0	0	2	3	2
2	21	1	2	3	5	1	2	1	4	4	4	4	4	4	4	4	4	4	4	3	4	3	2	3	3	0	0	0	0	0	0	0	0	0	0	0	0	0	0	0	0	1	2	2	2	2	3	3	2
2	21	1	2	3	1	1	2	1	1	0	0	0	1	0	0	0	0	0	1	0	3	0	2	3	1	0	0	0	0	0	0	0	1	0	0	0	0	1	0	0	0	2	2	1	2	0	3	3	3
1	18	2	2	1	1	1	2	2	0	0	0	0	0	0	0	3	0	0	0	3	0	0	1	1	0	0	0	0	0	0	0	0	0	0	0	0	0	0	0	0	0	3	3	2	3	0	3	2	3
2	18	1	2	1	1	1	2	1	0	0	0	0	3	1	4	0	0	3	3	3	4	4	1	2	1	0	0	0	0	0	0	0	3	0	1	0	0	1	0	0	0	1	2	0	1	0	3	0	2
2	21	2	2	1	1	1	2	2	0	0	0	0	0	0	0	0	0	0	0	0	0	0	2	4	0	0	0	0	0	0	0	0	1	0	0	0	0	0	0	0	0	2	3	2	2	0	3	3	3
2	23	2	2	4	1	1	2	3	0	0	0	4	1	0	4	0	0	0	3	4	4	3	4	4	4	0	0	0	0	0	0	0	3	3	3	3	3	3	3	3	0	2	3	0	0	0	2	1	3
1	25	1	2	2	3	3	1	3	0	0	0	0	0	0	1	1	0	0	0	1	0	1	2	2	3	0	0	0	0	0	0	0	1	1	1	1	1	1	1	1	0	3	2	2	2	3	3	3	3
1	20	1	2	3	4	1	1	5	0	0	0	0	0	0	0	3	3	0	4	3	0	0	0	1	0	0	0	0	0	0	0	0	0	1	3	3	3	1	1	2	0	1	3	0	0	0	2	1	0
1	18	1	2	1	1	2	2	1	0	0	0	0	0	0	0	1	0	0	0	1	1	1	3	3	2	0	0	0	0	0	0	0	1	0	1	1	0	1	0	0	0	2	3	2	2	0	3	2	3
2	18	1	2	1	3	1	2	6	1	0	1	0	3	0	3	3	3	1	3	4	1	4	3	2	0	0	0	0	0	0	0	0	1	3	1	1	1	3	2	2	3	1	3	1	2	3	2	0	2
2	25	1	2	5	4	2	2	2	1	0	0	0	0	0	1	1	0	0	1	1	1	1	3	4	3	0	0	0	0	0	0	0	1	0	0	0	1	0	1	0	0	2	2	0	3	3	2	0	2
1	20	2	2	1	1	2	2	1	4	4	4	4	4	4	4	4	4	4	4	4	4	4	0	0	0	0	0	0	0	0	0	0	0	0	0	0	0	0	0	0	0	0	0	0	0	0	0	0	0
2	19	1	2	2	1	1	2	4	0	0	0	0	0	0	0	0	0	0	0	0	0	0	2	2	2	0	0	0	0	0	0	0	0	0	1	1	1	0	1	0	0	2	3	0	3	3	3	3	3
1	20	2	2	1	1	2	2	2	0	0	0	0	0	0	0	0	0	0	0	0	0	0	2	2	2	0	0	0	0	0	0	0	0	0	0	0	0	0	0	0	0	3	3	3	3	3	3	3	3
1	18	2	2	1	1	2	2	1	0	0	0	0	0	0	0	0	0	0	3	3	3	3	0	0	0	0	0	0	0	0	0	0	1	1	1	1	1	1	1	1	1	2	3	2	2	3	3	3	3
1	19	2	2	1	1	1	2	2	0	0	0	0	0	0	0	0	0	0	0	0	0	0	1	4	0	0	0	0	0	0	0	0	0	0	0	0	0	0	0	0	0	3	2	3	2	3	3	3	3
2	20	2	2	1	1	1	1	1	0	0	0	0	0	0	0	0	0	0	0	3	1	3	1	3	4	0	0	0	0	0	0	0	1	0	3	1	1	0	0	0	0	2	3	2	3	2	3	2	0
2	21	1	2	3	1	1	2	2	0	0	0	0	0	0	0	0	0	0	0	1	1	0	1	2	0	0	0	0	0	0	0	0	1	0	1	1	1	0	1	1	0	2	3	0	1	0	3	1	3
1	24	1	2	1	3	1	2	1	0	0	0	2	0	0	0	0	0	0	0	1	0	0	2	2	2	0	0	0	0	0	0	0	0	0	0	0	0	0	0	0	0	0	2	3	3	0	3	1	1
1	20	2	2	3	4	1	1	4	0	0	0	0	0	0	0	0	0	0	0	1	0	0	1	1	3	0	0	0	0	0	0	0	0	0	0	0	0	0	0	0	0	2	3	1	2	0	3	3	0
2	19	1	2	2	4	1	2	4	1	0	1	0	0	0	1	0	0	0	0	1	1	1	2	3	3	0	0	0	0	0	0	0	1	1	1	2	1	1	1	2	0	1	3	1	2	0	2	2	2
2	20	1	2	2	1	1	2	2	0	0	0	0	0	3	3	1	4	0	0	3	3	3	1	4	2	0	0	0	0	0	0	0	1	1	1	1	1	1	1	0	0	2	2	2	2	0	3	3	3
2	19	1	2	1	1	1	1	1	0	0	0	0	0	0	0	0	0	0	0	1	0	0	0	4	1	0	0	0	0	0	0	0	0	1	1	0	0	0	0	0	0	3	3	3	3	3	3	3	3
1	18	1	2	1	1	2	2	1	0	0	0	0	0	0	0	0	1	0	0	0	0	0	1	4	1	0	0	0	0	0	0	0	1	1	1	1	1	1	1	1	1	2	3	3	2	2	3	3	3
1	23	1	2	2	3	2	2	1	0	0	0	0	0	0	0	0	0	2	3	4	3	1	1	4	1	0	0	0	0	0	0	0	0	0	0	0	1	0	0	0	0	1	2	1	1	0	3	0	3
1	19	1	2	1	1	2	1	1	0	1	1	0	0	0	0	0	0	1	0	1	0	0	4	4	1	0	0	0	0	0	0	0	0	0	0	0	0	0	0	0	0	1	2	1	1	3	3	0	0
1	20	1	2	1	1	2	2	2	0	0	0	0	0	0	0	1	0	0	0	1	1	0	0	2	1	0	0	0	0	0	0	0	0	0	0	0	0	0	0	0	0	1	2	1	2	0	3	3	3
1	21	2	2	3	1	1	1	2	0	0	0	0	0	0	0	0	0	0	0	0	0	0	0	3	0	0	0	0	0	0	0	0	0	0	0	0	0	0	0	0	0	2	2	3	3	0	3	3	0
2	19	1	2	2	4	1	1	4	0	0	0	0	0	0	0	0	0	0	1	2	0	1	2	2	2	0	0	0	0	0	0	0	2	2	2	2	2	1	2	2	0	1	3	0	1	3	3	3	3
1	20	1	2	2	4	1	1	6	3	3	3	4	4	0	4	4	0	0	4	3	4	4	0	4	4	0	0	0	2	0	0	0	2	2	3	3	3	3	3	2	0	1	2	0	1	0	2	2	0
2	21	2	2	1	1	1	2	1	0	0	0	0	0	0	0	0	1	3	3	3	4	3	2	4	3	0	0	0	0	0	0	0	0	0	0	0	0	1	0	0	0	1	3	3	2	0	3	0	2
2	18	1	2	1	1	4	1	3	0	0	0	0	0	0	0	4	0	0	0	2	4	1	0	4	1	0	0	0	0	0	0	0	1	1	1	1	1	1	1	1	1	1	3	0	2	0	3	2	2
2	23	2	2	4	1	1	2	1	0	0	0	0	0	0	0	0	0	0	0	0	0	0	2	3	1	0	0	0	0	0	0	0	1	1	1	1	1	1	1	1	0	2	3	1	1	3	3	0	3
2	19	2	2	1	1	1	2	1	0	0	0	0	0	0	1	1	0	0	0	1	1	1	2	2	1	0	0	0	0	0	0	0	1	0	1	1	0	0	1	0	0	2	2	3	3	3	3	3	3
2	19	2	2	1	1	1	2	2	0	0	0	0	0	0	0	0	0	0	1	0	1	1	2	2	2	0	0	0	0	0	0	0	1	1	1	1	0	1	1	1	0	2	2	1	2	1	2	2	2
1	22	1	2	3	1	2	2	1	0	0	0	0	0	0	0	0	0	0	0	1	1	0	0	4	0	0	0	0	0	0	0	0	1	0	1	1	0	1	1	0	0	1	2	1	2	2	3	2	1
2	20	1	2	2	4	1	1	1	0	0	0	0	1	0	0	0	0	0	0	3	0	0	1	3	2	0	0	0	0	0	0	0	0	0	1	1	0	0	0	0	0	1	2	0	2	2	3	2	2
1	21	2	2	3	1	1	2	1	0	0	0	0	0	0	1	1	0	3	3	3	3	0	2	3	2	0	0	0	0	0	0	0	1	0	0	1	1	0	1	0	0	2	2	2	0	0	3	3	3
1	20	2	2	3	1	1	2	5	0	0	0	3	0	0	0	3	0	0	0	3	0	0	0	4	0	0	0	0	0	0	0	0	1	0	0	0	0	0	0	0	0	3	2	0	1	2	3	3	3
1	21	2	2	4	1	1	2	4	0	0	0	0	0	0	0	1	0	0	3	1	2	3	3	3	2	0	0	0	0	0	0	0	1	1	0	1	0	1	0	0	0	2	1	1	1	0	2	0	1
2	20	1	2	2	4	1	1	3	0	0	1	2	1	1	0	0	1	0	3	3	0	3	1	3	1	0	0	0	0	0	0	0	0	0	3	2	0	0	0	0	0	1	3	0	2	0	2	0	0
1	21	1	2	1	1	2	2	1	0	0	1	0	0	1	2	0	0	0	0	2	2	1	2	4	1	0	0	0	0	0	0	0	1	1	1	1	0	1	1	1	0	2	1	0	0	0	2	2	2
1	23	2	2	3	1	3	2	6	0	0	0	0	0	0	0	0	0	0	0	0	0	0	2	2	0	0	0	0	0	0	0	0	0	0	0	0	0	0	0	0	0	3	3	3	3	0	3	3	3
1	18	1	2	1	1	2	1	3	0	0	0	0	0	0	0	0	0	0	0	0	0	0	0	0	0	0	0	0	0	0	0	0	1	1	1	1	1	1	1	1	1	2	2	2	0	0	2	0	0
1	19	2	1	0	1	2	2	2	0	0	0	3	0	0	0	3	0	0	0	3	0	0	3	2	2	0	0	0	0	0	0	0	1	1	0	1	0	0	0	0	0	3	3	2	2	0	3	2	2
2	19	2	2	1	1	2	2	1	0	0	0	0	0	0	0	0	0	0	0	3	4	0	1	1	0	0	0	0	0	0	0	0	0	0	0	1	1	0	0	0	0	2	2	1	2	0	3	3	2
2	21	1	2	2	3	2	2	1	0	0	0	0	0	0	1	1	0	1	1	1	1	1	2	3	1	0	0	0	0	0	0	0	1	1	0	1	0	0	0	0	0	3	3	3	2	0	2	0	2
2	19	1	2	2	4	1	2	2	0	0	0	0	0	0	0	0	0	0	0	3	0	0	2	3	3	0	0	0	0	0	0	0	1	0	0	0	0	0	0	0	0	2	2	0	2	0	3	3	3
2	22	2	2	3	1	1	2	1	0	0	1	0	0	0	0	0	0	0	1	1	2	1	2	2	1	0	0	0	0	0	0	0	1	1	1	1	0	1	0	1	1	1	3	0	1	3	2	0	3
2	21	1	2	2	4	1	1	4	0	0	4	0	0	0	0	0	0	0	0	3	4	3	2	4	0	0	0	0	0	0	0	0	0	0	1	1	0	0	0	0	0	2	3	0	2	2	2	1	0
2	19	2	2	1	1	1	1	1	0	0	0	0	0	0	0	0	0	0	0	1	0	0	1	4	1	0	0	0	0	0	0	0	1	1	1	0	0	0	1	0	0	2	2	1	1	0	3	1	0
2	23	2	2	0	1	1	2	1	0	0	0	0	0	0	0	0	0	0	0	0	4	0	0	0	0	0	0	0	0	0	0	0	0	0	0	0	0	0	0	0	0	1	0	0	2	0	3	3	3
1	20	2	2	6	1	2	2	1	1	0	0	0	0	1	1	0	1	1	0	0	1	0	1	2	3	0	0	0	0	0	0	0	0	0	1	0	0	0	0	0	0	2	2	2	2	0	3	0	0
1	18	2	2	1	1	2	2	1	3	0	0	0	0	0	0	0	0	0	0	3	3	0	2	4	2	0	0	0	0	0	0	0	1	0	2	0	2	0	0	0	0	2	3	1	2	0	3	3	3
1	22	1	2	3	1	2	2	1	0	0	0	0	0	0	0	0	0	0	0	3	3	3	2	3	2	0	0	0	0	0	0	0	1	1	1	1	1	1	1	1	0	2	2	1	3	0	3	3	3
2	23	1	2	3	1	2	2	2	1	0	0	2	0	0	0	0	0	1	0	3	3	3	3	4	2	0	0	0	0	0	0	0	1	1	0	1	1	1	0	0	0	2	3	2	2	0	3	2	3
2	22	2	2	3	1	2	2	2	0	0	0	0	0	0	0	0	0	0	0	0	0	0	3	3	1	0	0	0	0	0	0	0	0	1	0	0	0	0	0	0	0	2	3	3	2	3	3	0	3
2	20	2	1	1	1	1	2	2	0	0	1	2	3	3	3	3	0	0	4	4	3	4	0	2	1	0	0	0	0	0	0	0	1	1	0	1	0	1	2	0	0	1	3	2	3	0	2	2	1
2	21	2	2	3	1	1	2	2	0	0	0	0	0	0	0	0	0	0	3	3	3	0	0	2	0	0	0	0	0	0	0	0	0	0	0	0	0	0	0	0	0	1	2	1	2	0	3	0	3
2	22	1	2	4	3	4	2	2	0	0	0	0	0	0	0	0	0	0	0	3	0	0	0	1	1	0	0	0	0	0	0	0	0	0	1	1	1	1	0	0	0	3	2	0	3	3	3	3	3
1	21	2	2	3	1	3	1	1	0	0	0	0	0	0	0	0	0	0	0	1	1	1	1	2	1	0	0	0	0	0	0	0	1	0	0	1	1	0	1	0	0	2	2	2	3	2	3	2	2
2	20	1	2	1	1	1	2	1	0	0	0	0	0	0	0	0	0	0	0	3	2	1	2	3	0	0	0	0	0	0	0	0	1	1	1	1	0	1	0	0	0	3	2	0	2	0	3	2	3
2	27	1	2	5	4	2	1	6	1	0	1	2	0	0	2	1	1	0	0	1	0	2	1	2	1	0	0	0	0	0	0	0	0	0	0	0	0	0	0	0	0	2	0	1	2	0	3	0	0
1	22	2	2	3	1	4	2	1	1	1	1	1	0	0	0	1	0	1	1	1	1	1	1	1	1	0	0	0	0	0	0	0	1	1	1	1	1	0	1	1	0	1	2	3	3	0	2	0	2
2	18	2	2	1	1	2	2	1	0	0	0	0	0	0	0	0	0	0	0	1	1	0	0	1	0	0	0	0	0	0	0	0	1	1	0	0	0	0	0	0	0	3	3	3	3	0	3	3	3
2	18	2	2	1	1	1	2	1	0	0	0	0	0	0	0	0	0	0	0	1	0	0	4	4	2	0	0	0	0	0	0	0	1	1	1	1	0	1	1	0	0	3	3	3	3	0	3	2	2
1	18	1	2	6	1	3	2	1	1	1	1	1	1	1	1	0	0	1	0	1	1	1	2	4	4	0	0	0	0	0	0	0	0	0	0	0	0	0	0	0	0	2	3	1	2	3	3	3	3
1	23	2	2	3	1	2	2	1	0	0	0	3	0	0	0	2	0	0	3	1	3	3	0	1	1	0	0	0	0	0	0	0	1	1	1	0	0	0	0	1	0	1	2	1	1	0	2	0	2
2	20	1	1	2	1	3	2	4	0	0	0	0	0	1	0	1	0	0	0	0	0	0	2	4	2	0	0	0	0	0	0	0	1	1	0	1	1	1	1	1	0	3	2	0	2	0	2	0	2
2	20	2	2	1	1	3	2	2	0	0	0	0	0	0	0	0	0	0	0	3	0	0	2	2	3	0	0	0	0	0	0	0	0	1	1	0	1	0	0	0	0	2	3	2	1	0	3	3	3
1	21	2	2	1	1	2	2	1	1	1	1	2	0	1	0	0	1	0	1	0	3	0	2	4	2	0	0	0	0	0	0	0	1	0	0	0	0	0	0	0	0	2	3	0	1	2	3	0	3
1	23	2	2	3	1	2	2	2	0	0	0	0	0	0	0	0	0	0	0	0	0	0	1	3	2	0	0	0	0	0	0	0	0	0	0	0	0	0	0	0	0	2	2	3	3	3	3	3	3
1	18	1	2	1	1	3	2	1	0	0	0	0	0	0	0	0	0	0	0	3	3	3	3	4	2	0	0	0	0	0	0	0	1	1	0	1	1	1	0	0	0	3	2	1	2	3	3	1	3
1	21	2	2	3	1	2	2	1	0	0	0	0	0	0	0	1	0	0	0	1	1	0	0	1	0	0	0	0	0	0	0	0	0	0	0	0	0	0	0	0	0	1	3	3	3	3	3	3	3
2	23	2	2	4	1	1	2	1	0	0	0	0	0	0	3	3	0	0	0	4	4	1	4	4	4	0	0	0	0	0	0	0	2	0	0	1	2	0	2	1	0	1	3	1	2	3	3	3	3
2	19	2	2	1	1	3	2	1	0	0	0	3	0	0	0	0	0	0	0	4	3	4	4	4	2	0	0	0	0	0	0	0	2	2	2	2	2	1	3	3	2	0	3	0	1	0	3	0	2
1	23	2	2	3	1	2	2	1	0	0	0	0	0	0	0	0	0	1	0	0	1	0	2	3	0	0	0	0	0	0	0	0	0	0	0	0	0	0	0	0	0	3	3	3	3	3	3	3	3
2	21	1	2	3	1	1	2	1	0	0	0	0	0	0	0	0	0	0	1	1	1	0	3	3	2	0	0	0	0	0	0	0	0	1	1	0	0	0	0	0	0	3	3	3	2	2	3	0	3
1	26	2	2	4	1	2	2	4	0	0	0	0	0	0	0	0	0	0	0	0	0	0	1	3	2	0	0	0	0	0	0	0	0	0	0	0	0	0	0	0	0	2	3	1	2	0	3	3	3
2	19	2	2	1	1	3	2	1	0	0	0	0	1	0	0	0	0	3	0	3	4	0	0	0	0	0	0	0	0	0	0	0	1	1	1	1	1	1	1	1	0	3	3	1	2	3	3	3	3
2	22	2	2	3	1	1	2	1	0	0	3	0	0	0	0	0	0	3	0	3	3	0	2	4	2	0	0	0	0	0	0	0	0	0	0	0	0	0	0	0	0	3	3	3	3	2	3	2	3
1	20	2	2	1	1	2	2	1	0	0	0	0	0	0	0	1	0	0	0	1	0	0	0	2	0	0	0	0	0	0	0	0	1	0	0	0	0	1	0	0	0	2	2	0	1	0	3	2	3
2	20	2	2	2	1	3	2	1	0	0	0	0	0	0	4	0	0	3	0	3	3	0	2	3	3	0	0	0	0	0	0	0	2	1	2	1	0	1	0	0	0	3	2	2	3	3	3	3	3
2	21	2	2	3	1	1	2	2	0	0	0	0	0	0	0	0	0	0	0	0	0	0	1	1	0	0	0	0	0	0	0	0	0	0	0	0	0	0	0	0	0	1	2	0	3	3	3	3	3
2	21	2	2	2	1	1	2	1	0	0	0	0	0	0	0	0	0	0	0	0	0	0	0	2	0	0	0	0	0	0	0	0	0	0	0	0	0	0	0	0	0	2	3	2	2	0	3	3	3
2	21	1	2	3	4	1	1	5	0	0	0	0	0	0	0	0	0	0	0	2	0	1	3	4	2	0	0	0	0	0	0	0	1	2	2	2	1	1	2	0	0	1	2	0	2	0	3	3	0
2	24	1	2	4	1	2	2	1	2	3	2	3	0	0	0	0	0	3	0	3	4	0	4	2	0	0	0	0	0	0	0	0	0	0	0	0	0	0	0	0	0	2	3	2	3	3	3	3	3
1	20	1	2	1	1	3	2	2	0	0	0	3	0	0	0	0	0	0	0	4	0	3	2	4	1	0	0	0	0	0	0	0	0	1	0	2	0	0	1	0	0	1	2	3	2	0	3	3	3
2	20	2	2	3	1	2	2	1	0	0	0	0	0	0	0	0	0	0	3	0	4	3	1	3	2	0	0	0	0	0	0	0	2	2	3	2	2	1	1	1	0	2	3	2	1	3	3	0	3
2	20	2	2	1	1	3	2	2	0	0	0	0	1	0	0	0	0	3	3	3	3	3	4	3	3	0	0	0	0	0	0	0	0	0	0	0	0	0	0	0	0	1	3	3	1	0	3	2	3
1	23	2	2	3	1	2	2	2	0	0	0	0	0	0	0	1	1	0	0	4	4	3	3	2	1	0	0	0	0	0	0	0	2	1	2	2	0	1	1	1	1	2	2	3	2	3	3	3	3
1	18	1	2	1	1	2	1	1	1	0	0	0	0	0	0	0	0	0	0	3	3	2	0	4	3	0	0	0	0	0	0	0	1	1	1	1	1	1	1	1	0	3	2	2	3	0	3	0	0
1	19	2	2	1	1	2	2	3	0	0	0	0	3	0	0	0	0	0	3	3	3	3	1	1	1	0	0	0	0	0	0	0	1	1	1	1	0	0	1	0	0	2	3	3	2	0	3	0	3
1	19	1	2	1	1	2	2	1	0	0	0	2	0	1	0	0	0	3	0	3	4	0	0	4	3	0	0	0	0	0	0	0	0	0	0	0	0	0	0	0	0	3	2	3	3	0	3	3	3
2	21	2	2	1	1	3	2	1	0	0	0	0	0	0	0	0	0	0	0	0	0	0	1	3	1	0	0	0	0	0	0	0	0	0	0	1	0	0	0	0	0	1	2	1	2	0	3	0	3
2	20	1	2	2	6	1	2	1	4	4	4	2	3	1	4	3	0	3	3	3	4	1	0	4	1	0	0	0	0	0	0	0	1	1	1	1	1	1	1	1	0	1	1	0	1	0	3	0	2
2	19	2	2	1	1	2	2	1	1	0	0	0	1	0	0	0	0	3	0	3	3	3	2	4	3	0	0	0	0	0	0	0	1	1	0	1	0	0	0	0	0	2	2	0	2	1	0	2	1
1	20	1	1	1	1	2	2	1	0	0	0	0	0	0	0	0	0	0	0	0	0	0	0	0	0	0	0	0	0	0	0	0	0	0	0	0	0	0	0	0	0	0	3	3	3	0	0	0	0
1	20	1	2	1	1	2	2	1	0	0	0	0	0	0	0	0	0	0	0	0	0	0	0	0	0	0	0	0	0	0	0	0	1	0	1	1	0	0	0	0	0	1	3	2	2	3	3	3	3
1	21	2	2	2	1	3	1	3	0	0	0	1	0	0	0	0	0	1	0	1	1	1	3	2	1	0	0	0	0	0	0	0	1	0	1	0	1	0	0	0	0	3	2	3	3	0	3	3	0
1	19	2	2	1	1	2	2	1	0	0	0	0	0	0	0	0	0	0	0	0	0	0	0	0	0	0	0	0	0	0	0	0	0	0	0	0	0	0	0	0	0	3	2	3	3	3	3	3	3
2	20	1	2	1	1	3	2	1	0	0	0	0	3	0	3	3	0	0	3	3	3	3	0	0	0	0	0	0	0	0	0	0	1	1	1	1	1	1	1	1	1	2	3	1	1	0	1	0	1
2	19	2	2	1	1	3	2	1	0	0	3	0	3	0	0	0	0	0	3	3	4	3	1	4	1	0	0	0	0	0	0	0	1	1	3	2	2	0	1	0	0	2	3	0	1	0	1	3	0
2	21	2	2	2	1	3	2	2	0	0	0	0	0	0	0	0	0	0	0	1	1	1	1	3	1	0	0	0	0	0	0	0	2	1	0	2	0	0	2	0	0	2	2	0	2	0	1	0	1
2	22	2	2	3	1	1	2	1	0	0	0	0	0	0	0	0	0	0	0	1	0	0	3	4	0	0	0	0	0	0	0	0	0	0	0	0	0	0	0	0	0	0	2	3	3	0	3	3	3
2	20	2	2	1	1	1	2	1	0	0	0	0	0	0	0	0	0	1	0	1	1	0	2	2	1	0	0	0	0	0	0	0	1	0	1	1	0	0	1	0	0	3	3	2	3	3	3	3	3
2	23	2	2	3	1	2	2	1	0	0	0	0	0	0	0	0	0	0	0	0	0	0	0	1	1	0	0	0	0	0	0	0	0	1	1	1	1	1	1	0	0	2	2	2	2	0	2	2	3
1	21	2	2	1	1	2	2	2	3	0	0	0	0	0	0	0	0	0	0	1	1	0	1	1	1	0	0	0	0	0	0	0	1	0	0	0	0	0	0	0	0	2	2	2	1	0	3	3	3
2	21	2	2	3	1	2	2	2	0	0	0	0	0	0	0	0	0	3	3	3	3	1	3	3	2	0	0	0	0	0	0	0	0	0	1	1	0	1	0	0	0	1	2	1	2	0	2	1	1
1	22	1	2	3	5	2	1	2	0	0	0	0	0	0	0	0	0	0	0	0	0	0	0	0	4	0	0	0	0	0	0	0	2	0	0	0	0	0	0	0	0	1	2	0	2	0	0	0	0
1	19	2	2	1	1	2	1	2	0	0	0	0	0	0	0	0	0	0	0	0	1	0	0	1	2	0	0	0	0	0	0	0	1	1	2	2	3	0	0	0	0	2	0	2	2	0	0	0	0
2	22	2	2	3	1	2	2	1	0	0	0	0	0	0	0	0	0	0	0	0	0	0	2	4	0	0	0	0	0	0	0	0	0	0	0	0	0	0	0	0	0	1	2	1	1	0	3	3	3
1	20	2	2	2	4	2	1	3	1	1	0	1	0	0	0	0	0	0	0	0	0	0	3	3	3	0	0	0	0	0	0	0	1	1	1	1	1	1	1	1	1	1	3	2	1	0	3	2	0
2	20	2	2	2	1	3	2	2	0	0	0	0	0	0	0	0	1	0	1	3	3	4	1	1	1	0	0	0	0	0	0	0	1	0	2	1	0	0	1	0	0	3	2	1	2	3	3	2	2
2	23	1	2	3	1	1	2	1	0	0	0	1	0	0	0	0	0	1	0	0	0	1	0	1	0	0	0	0	0	0	0	0	1	1	0	1	0	0	1	0	0	2	3	0	2	0	3	3	3
1	22	2	2	3	1	2	2	2	0	0	0	0	0	0	0	1	0	0	0	2	0	1	1	4	1	0	0	0	0	0	0	0	2	1	1	1	1	2	1	1	1	1	2	2	3	0	2	2	2
1	19	2	2	1	1	2	1	3	0	0	0	0	0	0	0	0	0	0	0	1	1	1	2	4	2	0	0	0	0	0	0	0	1	1	1	0	1	1	1	0	0	1	3	2	2	3	3	3	3
1	21	1	2	1	1	2	2	1	0	0	0	0	0	0	0	0	0	0	0	0	0	0	4	4	4	0	0	0	0	0	0	0	0	0	0	0	0	0	0	0	0	2	3	3	1	0	3	3	3
2	22	1	2	3	1	3	2	1	0	1	3	3	0	0	2	3	0	3	0	4	4	0	0	4	3	0	0	0	0	0	0	0	3	2	3	3	3	2	3	1	0	2	2	1	2	1	2	2	3
1	23	2	2	4	1	2	2	1	1	0	0	0	0	0	0	0	0	0	0	3	3	0	0	4	4	0	0	0	0	0	0	0	2	2	2	2	2	2	2	2	2	2	2	1	1	2	2	2	2
2	22	2	2	3	1	1	1	5	0	0	0	0	0	0	0	0	0	0	0	0	0	0	2	2	2	0	0	0	0	0	0	0	1	1	1	2	2	2	2	2	0	2	2	0	0	0	3	3	2
2	18	1	2	1	3	1	2	1	1	1	1	0	0	0	4	1	0	1	1	2	2	1	2	2	2	0	0	0	0	0	0	0	1	1	1	1	1	1	1	1	0	2	2	3	2	0	2	2	2
2	18	1	1	1	1	1	1	1	0	0	0	0	0	0	0	3	0	0	0	3	3	3	4	4	0	0	0	0	0	0	0	0	0	0	1	1	3	0	2	0	0	3	3	3	2	0	3	3	3
1	20	1	2	1	1	2	2	1	1	0	0	2	2	2	1	1	1	3	1	2	3	2	3	3	2	0	0	0	0	2	0	0	1	0	0	0	1	1	1	0	1	2	3	1	1	0	3	3	3
2	21	2	2	3	1	2	2	1	0	0	0	4	3	0	0	0	0	0	0	3	0	3	1	2	2	0	0	0	0	0	0	0	1	1	0	0	0	1	0	0	0	2	3	0	2	2	3	3	3
2	19	1	2	1	1	3	2	1	0	0	0	0	0	0	0	0	0	0	0	3	3	3	2	3	1	0	0	0	0	0	0	0	0	0	0	0	0	0	1	0	0	2	2	2	2	0	3	3	2
1	19	2	2	1	1	2	1	1	0	0	0	0	0	0	0	0	0	0	0	1	0	0	2	4	4	0	0	0	0	0	0	0	1	1	1	1	1	0	1	0	0	1	3	0	1	3	2	2	2
2	22	2	2	4	1	2	2	1	0	0	0	0	0	0	0	0	0	0	0	0	0	0	2	2	2	0	0	0	0	0	0	0	0	0	0	0	0	0	0	0	0	2	2	3	3	0	0	0	0
2	23	2	2	4	1	1	2	2	0	0	0	0	0	0	0	0	0	0	0	4	0	0	3	4	2	0	0	0	0	0	0	0	0	0	1	0	1	1	0	0	0	2	3	3	3	3	3	3	3
1	19	2	1	1	1	1	2	3	0	0	0	1	1	0	1	2	2	1	1	2	1	3	3	3	3	0	0	2	0	5	5	2	1	0	0	1	1	0	1	2	0	2	2	2	1	3	3	2	3
2	23	1	2	3	1	4	1	1	0	0	0	0	0	0	0	0	0	0	0	1	0	0	0	0	0	0	0	0	0	0	0	0	0	0	1	0	0	0	0	0	0	1	3	1	3	3	3	3	3
2	20	1	2	1	1	2	2	1	0	0	0	0	0	0	0	0	0	0	0	1	1	1	0	4	0	0	0	0	0	0	0	0	0	0	0	0	0	0	0	0	0	1	3	0	1	0	3	0	3
1	22	2	2	2	1	3	2	1	0	0	0	0	0	0	0	0	0	0	1	1	3	0	1	4	2	0	0	0	0	0	0	0	3	1	1	2	1	1	0	1	0	1	2	1	1	2	3	3	3
2	21	2	2	3	1	3	2	1	1	0	3	0	0	0	1	3	0	0	0	4	3	3	2	3	2	0	0	0	0	0	0	0	2	1	3	2	2	0	1	0	0	2	3	0	2	0	3	2	3
1	24	2	2	4	1	2	2	1	1	0	0	0	0	0	0	1	1	1	1	1	2	1	1	3	2	0	0	0	0	0	0	0	2	0	1	2	1	1	2	1	0	1	2	1	1	0	3	3	3
2	21	1	2	3	1	2	2	1	0	0	0	0	0	0	0	0	0	0	0	0	0	0	2	4	2	0	0	0	0	0	0	0	1	0	0	0	0	0	0	0	0	1	2	2	2	2	3	2	3
2	24	1	2	4	1	1	1	1	0	0	0	0	0	0	0	0	0	0	0	1	0	0	1	1	0	0	0	0	0	0	0	0	1	0	0	0	0	0	0	0	0	2	3	3	2	3	3	3	3
2	19	1	2	1	3	1	1	6	1	0	0	0	1	0	0	0	0	0	1	1	0	1	1	1	1	0	0	0	0	0	0	0	1	1	1	1	1	0	1	1	0	2	3	1	2	0	3	0	0
1	24	2	2	4	1	3	2	1	0	0	0	0	0	0	0	1	0	0	0	0	1	1	3	4	4	0	0	0	0	0	0	0	1	1	2	1	1	1	1	1	0	2	2	0	3	0	3	0	2
2	18	1	2	1	1	1	2	1	0	0	0	0	0	0	0	0	0	0	0	3	1	0	2	3	2	0	0	0	0	0	0	0	1	1	0	1	0	1	0	1	1	3	2	2	2	0	3	3	3
2	20	1	2	3	1	1	1	2	0	0	0	0	0	0	0	0	0	0	0	3	0	0	1	4	1	0	0	0	0	0	0	0	1	1	0	1	0	0	1	0	0	2	3	0	2	0	2	2	0
2	22	2	2	4	1	3	2	1	0	0	0	0	0	0	0	1	0	0	0	0	0	1	1	4	2	0	0	0	0	0	0	0	2	0	1	1	0	1	0	0	0	1	3	2	2	0	3	0	2
1	20	2	2	1	1	2	2	1	0	0	0	0	0	0	0	0	0	0	0	0	0	0	2	4	2	0	0	0	0	0	0	0	1	0	2	0	0	0	0	0	0	3	2	0	2	0	3	3	3
1	23	2	1	4	1	2	2	1	1	0	1	2	1	1	2	2	0	1	1	3	4	1	3	4	4	0	0	0	0	0	0	0	3	2	2	2	0	1	1	0	0	1	2	1	2	0	2	0	2
1	19	2	2	1	1	2	2	1	1	0	0	0	1	0	0	1	0	0	0	1	1	0	2	3	3	0	0	0	0	0	0	0	1	0	0	1	1	0	1	0	0	2	3	2	2	0	2	2	2
1	23	2	2	3	1	3	2	1	0	0	0	0	0	0	0	0	0	0	0	1	1	0	1	3	1	0	0	0	0	0	0	0	1	0	0	0	1	0	0	0	0	3	1	0	0	0	3	2	3
1	23	1	2	3	1	3	2	2	0	0	0	0	0	0	0	0	0	0	0	0	0	0	3	3	4	0	0	0	0	0	0	0	3	1	2	2	2	2	2	2	0	2	0	1	1	0	3	3	3
1	25	1	2	4	1	2	2	1	3	1	0	0	0	0	4	1	0	0	3	3	3	3	1	3	2	0	0	0	0	0	0	0	3	0	1	0	0	1	1	0	0	3	2	1	1	0	3	3	3
2	22	2	2	2	1	1	2	1	0	0	0	0	0	0	0	0	0	0	0	0	1	0	1	2	2	0	0	0	0	0	0	0	0	0	0	0	0	0	0	0	0	2	3	2	2	0	3	3	3
2	21	2	2	2	1	3	2	2	0	0	0	0	0	0	0	0	0	0	0	0	1	0	2	2	2	2	2	0	0	0	0	0	0	0	0	0	0	0	0	0	0	2	2	2	2	0	3	2	2
1	20	1	2	3	4	2	2	2	3	0	3	0	0	0	0	0	0	0	0	1	0	0	2	4	2	0	0	0	0	0	0	0	1	1	1	1	2	2	1	0	0	1	2	0	2	0	2	2	2
1	24	2	2	3	1	2	2	1	0	0	0	0	3	0	0	0	0	0	0	3	0	0	0	4	4	0	0	0	0	0	0	0	2	1	1	1	0	0	1	1	0	3	2	1	2	2	3	0	3
1	19	2	2	1	1	2	2	2	0	0	0	0	0	0	0	1	0	0	0	1	3	3	1	2	4	0	0	0	0	0	0	0	1	1	1	1	1	1	1	1	1	2	0	1	2	0	2	2	2
1	18	1	2	1	1	2	2	2	0	0	0	4	0	0	0	0	0	0	0	0	3	0	2	2	1	0	0	0	0	0	0	0	0	0	0	0	0	0	0	0	0	2	2	2	2	0	2	2	2
2	19	1	2	1	1	3	2	1	0	0	0	0	0	0	0	0	0	0	0	1	0	0	2	3	2	0	0	0	0	0	0	0	1	0	0	1	0	0	0	0	0	2	2	3	2	0	3	3	3
1	21	2	2	1	1	1	2	5	0	0	0	0	1	0	1	1	0	0	0	3	3	3	2	4	2	0	0	0	0	0	0	0	0	0	1	1	0	1	1	0	0	3	2	1	2	1	3	3	3
2	22	1	2	3	1	2	1	1	0	0	0	4	0	0	3	3	0	0	1	3	3	3	2	3	3	0	0	0	0	0	0	0	2	2	2	2	2	2	2	2	0	1	3	0	2	3	2	0	0
1	26	1	2	3	1	2	2	1	0	0	0	0	1	0	0	0	0	0	0	1	4	1	0	3	3	0	0	0	0	0	0	0	0	0	0	0	0	0	0	0	0	1	0	0	3	0	3	0	2
1	19	1	2	1	1	2	1	2	0	0	0	0	0	0	0	0	0	0	0	0	0	0	1	1	1	0	0	0	0	0	0	0	0	0	0	0	0	0	0	0	0	3	2	2	3	0	2	1	0
1	20	1	2	1	1	2	2	3	0	0	0	0	0	0	0	4	0	0	0	0	0	0	0	0	0	0	0	0	0	0	0	0	3	3	3	3	3	3	3	3	3	0	0	0	3	3	3	3	3
1	23	2	2	4	1	1	2	2	1	1	3	3	0	0	0	0	0	1	0	4	4	3	0	4	2	0	0	0	0	0	0	0	2	1	2	1	1	1	2	2	0	2	3	3	2	3	3	3	3
1	19	1	2	1	1	2	1	1	0	0	0	0	0	0	0	0	0	0	0	1	1	1	2	3	3	0	0	0	0	0	0	0	1	0	0	0	0	0	0	0	0	2	3	1	1	3	3	2	2
1	19	2	2	1	1	3	2	2	0	0	0	0	0	0	0	0	0	0	0	1	0	0	0	1	0	0	0	0	0	0	0	0	0	0	0	0	0	0	0	0	0	2	2	1	2	0	2	2	2
2	20	2	2	1	1	1	2	1	0	0	0	0	3	0	4	0	0	0	0	3	4	0	2	3	1	0	0	0	0	0	0	0	1	1	0	1	0	1	2	0	0	1	2	1	2	0	3	1	1
2	21	2	2	3	1	1	2	2	3	3	3	1	3	3	3	1	3	0	0	3	3	3	1	2	1	0	0	0	0	0	0	0	1	0	1	2	2	0	0	0	0	2	2	2	2	3	3	3	2
2	21	2	2	3	1	2	2	1	1	1	1	2	3	0	2	0	1	2	1	3	4	3	4	4	3	0	0	0	0	0	0	0	1	1	1	1	1	1	1	1	0	3	2	3	3	3	3	3	3
2	20	2	2	2	1	2	1	1	0	0	0	0	0	0	0	0	1	0	0	0	1	1	0	1	1	0	0	0	0	0	0	0	1	0	1	1	0	0	0	0	0	3	2	0	2	3	3	3	2
2	22	2	2	3	1	1	2	1	1	0	0	0	0	0	0	0	0	0	0	1	1	0	2	2	2	0	0	0	0	0	0	0	1	1	1	1	1	1	1	1	0	3	3	1	2	1	3	3	3
1	18	1	2	1	1	2	2	1	0	1	1	1	3	0	0	3	0	0	1	3	3	3	1	2	1	0	0	0	0	0	0	0	1	1	0	1	1	1	1	0	0	1	2	1	1	0	3	2	3
2	19	2	2	1	1	1	2	1	0	0	0	0	0	0	1	1	0	1	0	1	1	1	1	2	2	0	0	0	0	0	0	0	1	1	1	1	0	1	1	1	0	2	2	3	2	0	3	0	2
2	21	2	2	1	1	2	2	4	0	0	0	0	0	0	0	0	0	0	1	1	0	3	1	2	2	0	0	0	0	0	0	0	0	0	1	0	0	0	0	0	0	3	3	2	3	0	3	3	3
2	18	1	2	1	1	2	2	3	0	0	0	0	0	0	0	0	0	0	0	0	0	0	1	1	1	0	0	0	0	0	0	0	0	0	0	0	0	0	0	0	0	2	3	3	2	3	3	3	3
2	21	2	2	4	1	1	2	1	0	0	0	0	0	0	0	0	0	0	0	1	0	0	2	3	3	0	0	0	2	0	0	0	0	0	0	0	0	1	0	0	0	2	3	0	2	0	3	0	3
1	21	1	2	2	1	2	2	1	0	0	0	1	0	0	0	0	1	0	0	1	1	1	1	4	0	0	0	0	0	0	0	0	1	1	2	1	1	0	0	0	0	2	2	3	3	3	3	3	3
1	20	1	2	1	1	2	2	1	1	0	0	0	0	0	0	0	0	0	0	0	4	1	0	2	3	0	0	0	0	0	0	0	0	0	0	0	0	0	0	0	0	2	3	3	3	0	3	3	3
2	21	2	2	3	1	1	2	1	0	0	0	0	0	0	0	0	0	0	0	0	0	0	0	2	3	0	0	0	0	0	0	0	0	0	0	0	0	0	0	0	0	3	2	2	2	3	3	0	3
1	19	1	2	1	1	2	2	1	1	0	0	0	0	0	0	1	0	0	0	1	1	1	1	4	2	0	0	0	0	0	0	0	0	0	0	0	1	1	0	0	1	1	3	3	2	0	3	2	3
1	20	2	1	2	1	2	2	1	0	0	0	0	0	0	0	0	0	0	0	1	0	0	3	4	3	0	0	0	0	0	0	0	1	0	0	0	0	1	1	1	0	3	2	3	2	3	3	3	3
1	18	1	2	1	1	2	2	1	0	0	0	0	0	0	0	0	0	0	0	0	0	0	0	0	0	0	0	0	0	0	0	0	0	0	0	0	0	0	0	0	0	2	2	0	3	0	3	3	3
2	20	1	2	1	1	2	2	1	0	0	0	0	0	0	0	0	0	0	0	3	3	0	2	3	1	0	0	0	0	0	0	0	0	0	0	0	0	0	0	0	0	3	2	3	3	3	3	3	3
1	23	2	2	2	1	2	2	1	0	0	0	0	0	0	0	0	0	0	0	3	4	0	0	1	1	0	0	0	0	0	0	0	0	0	0	1	0	0	0	0	0	3	2	2	3	2	2	1	1
2	19	1	2	1	1	1	2	1	0	0	0	0	0	0	0	0	0	0	0	1	1	1	2	4	4	0	0	0	0	0	0	0	1	0	1	0	2	0	1	0	0	2	2	2	2	0	2	0	0
2	21	2	2	2	1	3	2	2	1	0	0	1	0	0	0	1	1	3	3	3	3	3	2	3	2	0	0	0	0	0	0	0	1	2	1	1	0	1	1	0	0	1	3	1	2	1	2	0	2
2	19	1	2	2	4	1	1	2	0	0	0	0	1	0	0	0	1	0	3	3	4	0	3	4	2	0	0	0	0	0	0	0	1	0	3	1	1	0	1	0	0	2	3	2	2	0	3	0	2
1	18	1	1	1	1	2	2	2	0	0	0	0	0	0	0	0	1	0	0	1	0	0	0	3	1	0	0	0	0	0	0	0	0	0	0	0	0	0	0	0	0	3	3	3	3	3	3	3	3
1	20	1	1	1	1	1	2	1	3	1	0	0	0	0	0	4	0	1	3	3	1	1	4	4	4	0	0	0	0	0	0	0	2	0	2	1	1	1	1	1	1	3	2	3	1	3	3	3	3
1	24	2	2	4	1	1	1	1	0	0	0	0	0	0	0	0	0	0	0	0	0	0	0	0	0	0	0	0	0	0	0	0	0	0	0	0	0	0	0	0	0	3	3	0	3	0	3	3	3
1	23	1	2	4	3	4	1	3	0	0	0	0	0	0	0	0	0	0	0	0	0	0	2	2	2	0	0	0	0	0	0	0	0	0	0	0	0	0	0	0	0	2	3	3	3	3	3	3	3
2	20	1	2	2	1	3	2	1	1	1	1	2	1	1	4	1	1	0	2	4	4	2	3	4	2	0	0	0	0	0	0	0	2	1	1	1	1	1	1	1	0	1	2	0	1	2	2	1	1
1	24	1	1	5	4	2	1	3	0	0	0	0	0	0	0	3	1	3	3	3	3	3	2	2	3	0	0	0	0	0	0	0	1	0	0	0	0	1	0	0	0	3	3	1	1	3	3	3	3
2	23	2	2	4	1	1	2	1	0	0	0	1	0	0	0	1	0	3	0	3	0	0	1	1	2	0	0	0	0	0	0	0	0	0	0	0	0	0	1	0	0	2	3	1	2	2	3	3	3
2	20	2	2	2	1	3	2	2	3	0	1	2	0	3	0	1	0	0	0	3	3	1	3	3	2	0	0	0	0	0	0	2	1	1	1	2	1	1	1	1	0	3	3	2	3	0	3	1	3
1	22	1	2	4	1	2	2	1	0	0	0	0	0	0	0	0	0	0	0	1	1	0	0	3	1	0	0	0	0	0	0	0	0	0	0	0	0	0	0	0	0	0	2	1	3	0	3	3	3
1	19	2	2	1	1	2	2	1	0	0	0	3	0	0	0	3	0	1	3	3	1	1	3	3	4	0	0	0	0	0	0	0	1	1	1	1	1	1	1	1	0	1	3	0	2	0	3	3	3
1	22	2	2	3	1	2	2	1	0	0	0	2	3	0	1	1	1	0	0	3	3	1	2	2	1	0	0	2	2	0	0	0	2	0	0	0	0	1	1	0	0	2	2	1	1	0	3	3	3
1	18	2	1	1	1	2	1	1	0	0	0	0	0	0	0	0	0	0	0	1	0	1	3	4	3	0	0	0	0	0	0	0	1	1	1	1	1	1	1	1	0	3	2	2	3	3	3	3	3
2	22	1	2	4	8	1	1	3	1	0	0	0	0	0	0	0	1	3	3	4	3	3	3	4	2	0	0	0	0	0	0	0	1	1	1	1	1	0	1	0	0	1	2	1	1	3	3	3	0
2	20	2	2	1	1	1	2	1	0	0	0	1	1	0	4	3	0	0	0	4	4	0	0	2	2	0	0	0	0	0	0	0	1	1	3	1	0	1	0	0	0	3	2	3	3	1	3	0	3
2	22	2	2	3	1	1	2	2	0	0	0	0	0	0	0	0	0	0	0	1	0	0	1	1	0	0	0	0	0	0	0	0	0	1	0	1	0	0	0	0	0	2	3	3	3	0	3	2	2
2	23	1	2	4	1	3	2	1	0	0	0	0	0	0	0	0	0	0	0	3	4	3	3	4	1	0	0	0	0	0	0	0	0	0	0	0	0	0	0	0	0	2	2	3	3	0	3	3	3
2	19	2	2	2	1	3	2	3	1	0	0	0	0	0	0	1	0	0	0	0	0	1	1	3	4	0	0	0	0	0	0	0	1	0	1	1	0	0	1	0	0	2	3	0	2	0	3	2	3
1	20	2	2	2	1	2	2	2	0	0	0	0	0	1	2	1	0	1	2	3	3	3	1	2	2	0	0	0	0	0	0	0	0	1	1	0	0	1	0	1	0	2	3	1	2	0	3	0	2
2	20	2	2	1	1	2	2	3	0	0	0	0	0	0	1	0	0	0	0	1	1	1	1	3	1	0	0	0	0	0	0	0	1	1	1	1	1	0	0	0	0	3	3	2	3	0	3	3	3
2	20	1	1	2	3	2	2	3	3	0	1	0	3	0	3	3	3	3	0	3	3	3	4	4	3	0	0	0	0	0	0	0	1	0	3	3	3	1	2	1	0	2	2	3	3	0	3	3	3
2	21	1	2	3	1	1	2	1	0	0	0	1	1	0	4	0	0	3	3	3	3	3	3	3	4	0	0	0	0	0	0	0	1	1	1	1	1	1	0	1	0	3	2	3	3	0	3	3	3
2	22	2	2	4	1	1	1	1	0	0	0	0	0	0	0	0	0	0	0	2	2	2	1	3	2	0	0	0	0	0	0	0	1	1	0	1	0	1	0	0	0	1	2	2	1	0	2	2	2
1	21	2	2	1	1	2	2	1	1	0	0	0	1	1	0	0	0	0	2	2	3	3	1	4	3	0	0	0	0	0	0	2	1	0	1	1	1	1	1	1	0	3	3	0	2	0	3	3	3
2	20	2	2	1	1	2	2	2	0	0	0	0	0	0	0	0	0	0	0	1	0	1	0	1	0	0	0	0	0	0	0	0	1	1	0	0	0	1	1	1	0	1	2	3	3	0	3	2	3
1	20	2	2	1	1	2	2	1	0	0	0	0	0	0	0	1	0	0	0	1	2	0	0	0	0	0	0	0	0	0	0	0	1	0	0	1	0	0	0	0	0	1	3	2	2	0	2	2	2
1	20	1	2	3	5	2	1	2	0	0	0	1	0	4	1	1	0	0	0	1	3	3	2	4	3	0	0	0	0	0	0	0	2	2	3	2	2	1	3	2	2	1	0	0	1	0	1	1	1
1	20	1	2	2	2	1	2	1	0	0	0	0	0	0	0	0	0	0	0	0	0	0	0	0	0	0	0	0	0	0	0	0	0	0	0	0	0	0	0	0	0	1	3	2	2	3	3	3	3
2	21	1	2	4	3	2	1	3	0	1	1	1	1	0	0	1	0	3	1	3	3	1	2	4	2	0	0	0	0	0	0	0	0	1	1	0	0	1	0	0	0	2	3	1	2	3	3	2	0
2	25	1	2	3	3	1	2	2	0	0	0	0	0	0	0	0	0	0	0	3	4	3	2	3	1	0	0	0	0	0	0	0	3	3	3	3	2	2	2	2	0	2	3	3	3	0	3	2	2
2	22	1	2	3	1	1	2	1	0	0	0	0	0	0	0	3	0	3	0	3	3	3	1	2	3	0	0	0	0	0	0	0	1	0	0	0	0	0	0	0	0	1	3	2	2	0	3	2	3
1	18	2	2	1	1	1	2	1	0	0	0	0	0	0	1	1	0	0	0	1	2	0	3	3	1	0	0	2	0	0	0	0	0	0	0	1	1	0	0	0	0	2	3	2	2	3	3	3	3
1	24	1	2	4	8	1	2	1	0	0	0	0	0	0	0	0	0	0	0	3	3	1	1	3	2	0	0	0	0	0	0	0	0	0	1	1	1	1	2	1	0	2	2	3	3	3	3	3	3
1	20	2	2	1	1	2	2	1	0	0	1	0	3	3	3	3	3	2	1	3	3	3	4	4	3	0	0	0	0	2	0	0	1	2	3	3	1	1	1	1	0	3	2	2	2	2	3	2	3
1	19	1	2	1	2	2	2	3	1	0	0	1	0	0	0	0	0	0	0	0	1	0	2	2	2	0	0	0	0	0	0	0	0	0	0	0	0	0	0	0	0	3	3	1	1	0	3	0	2
1	21	1	2	3	1	2	2	1	0	0	0	0	0	0	0	0	0	0	0	0	0	1	2	2	1	0	0	0	0	0	0	0	1	1	1	1	1	1	1	1	0	2	2	2	2	2	2	2	2
1	18	1	2	1	2	2	2	1	3	0	0	0	0	0	1	1	0	0	1	1	1	1	1	2	1	0	0	0	0	0	0	0	1	0	0	1	0	0	2	0	0	2	2	1	1	0	2	1	2
2	19	1	2	2	2	1	1	5	0	0	0	0	0	0	0	0	0	0	0	3	0	0	0	0	0	0	0	0	0	0	0	0	1	0	0	1	1	0	0	0	0	1	3	0	2	0	3	0	0
1	21	2	2	2	1	2	2	2	1	0	1	0	0	0	0	0	0	0	0	1	2	0	0	4	3	0	0	0	0	0	0	0	1	1	1	1	1	0	1	1	0	3	2	1	3	0	2	2	2
1	17	1	1	1	1	2	2	1	1	0	0	0	0	0	0	2	0	0	0	3	3	0	2	3	1	0	0	0	0	0	0	0	0	0	0	0	0	0	0	0	0	2	2	1	1	0	2	2	1
1	24	1	2	1	3	1	2	1	0	0	0	0	0	0	0	0	0	0	0	3	3	0	1	2	1	0	0	0	0	0	0	0	1	0	1	0	0	0	0	0	0	3	2	2	2	2	2	2	2
2	20	2	2	2	1	3	2	2	0	0	0	0	0	0	0	0	0	0	0	1	0	0	1	3	1	0	0	0	0	0	0	0	1	0	0	1	1	0	0	0	0	1	2	1	2	0	3	3	2
2	22	1	2	1	1	1	2	1	0	0	0	0	0	0	0	0	0	0	0	0	0	0	0	2	1	0	0	0	0	0	0	0	0	0	0	0	0	0	0	0	0	3	2	3	3	0	3	3	3
2	20	1	2	2	1	3	2	1	0	0	1	2	0	1	1	1	1	1	2	3	3	1	3	4	0	0	0	2	0	0	0	0	0	0	0	0	0	0	0	0	0	2	2	3	3	0	3	3	3
1	20	1	2	1	1	1	2	2	0	0	0	0	0	0	0	0	0	0	0	0	1	0	0	3	0	0	0	0	0	0	0	0	1	0	0	1	0	1	1	0	0	2	2	3	3	3	3	3	3
2	23	1	2	5	2	1	2	2	0	0	0	0	0	0	0	0	0	0	0	0	0	0	4	4	2	0	0	0	0	0	0	0	1	0	1	1	0	0	0	0	0	2	2	2	1	0	3	2	2
2	17	1	2	1	2	2	2	2	0	0	0	0	0	0	0	0	0	0	0	1	2	0	2	2	2	0	0	0	0	0	0	0	0	0	0	0	0	0	0	0	0	2	3	2	2	0	3	0	2
1	18	1	2	1	2	2	2	2	1	0	0	2	0	0	0	0	0	0	0	0	0	0	1	4	0	0	0	0	0	0	0	0	0	0	0	0	0	0	0	0	0	1	3	2	2	0	3	0	3
2	22	1	2	1	3	1	1	1	1	1	1	2	1	1	1	1	1	3	3	3	3	3	3	3	2	0	0	0	0	0	0	0	1	1	1	1	1	1	1	1	0	2	2	1	2	2	3	3	0
1	27	1	2	4	4	1	2	3	0	0	0	0	0	0	1	2	0	0	1	3	3	3	4	4	4	0	0	0	0	0	0	0	0	0	0	0	0	0	0	0	0	3	2	1	2	3	3	3	3
2	23	1	2	3	1	1	2	1	0	0	0	0	0	0	0	0	0	0	0	3	3	0	3	3	0	0	0	0	0	0	0	0	1	0	0	0	0	0	0	0	0	2	2	3	3	0	3	0	3
1	20	2	2	2	1	2	2	1	0	0	0	0	0	0	0	1	0	2	0	1	2	1	0	4	4	0	0	0	0	0	0	0	0	0	0	0	0	0	0	0	0	2	2	3	2	3	3	0	3
1	19	2	2	1	1	2	2	1	1	1	1	1	1	1	1	1	1	1	1	1	1	1	3	3	3	0	0	0	0	0	0	0	0	0	0	0	0	0	0	0	0	1	3	0	0	0	0	0	0
2	19	1	2	1	2	2	2	2	0	0	0	0	0	0	0	0	0	0	0	1	0	1	1	2	3	0	0	0	0	0	0	0	0	0	0	0	0	0	0	0	0	2	2	2	2	3	3	3	3
2	19	1	2	2	2	2	1	5	0	0	0	3	0	0	0	0	0	0	0	3	0	3	0	2	3	0	0	0	0	0	0	0	0	0	0	0	0	0	0	0	0	3	2	1	2	0	3	3	3
2	19	1	2	1	2	2	2	1	0	0	0	0	0	0	0	0	0	0	0	1	1	0	1	4	1	0	0	0	0	0	0	0	1	1	0	1	1	0	1	1	0	2	3	3	2	0	3	3	3
1	20	2	2	1	1	2	2	1	0	0	0	0	1	0	1	1	0	1	0	1	1	1	0	4	2	0	0	0	0	0	0	0	1	0	0	0	0	1	0	0	0	1	2	0	1	0	2	0	3
1	23	1	2	1	2	1	2	1	0	0	0	0	0	0	0	0	1	0	0	0	1	0	0	1	0	0	0	0	0	0	0	0	0	0	0	0	0	0	0	0	0	3	2	1	3	0	3	3	3
1	19	2	2	1	1	2	2	1	0	0	0	0	0	0	0	0	0	0	0	1	1	0	1	2	0	0	0	0	0	0	0	0	1	0	0	0	0	0	1	0	0	3	2	3	3	0	3	2	3
2	28	1	2	1	2	2	2	2	0	0	0	0	0	0	0	0	0	0	3	3	1	3	4	4	2	0	0	0	0	0	0	0	3	0	1	2	1	0	1	1	0	2	2	3	2	3	3	3	3
1	21	1	2	4	1	2	2	1	0	0	0	0	0	0	0	0	0	0	0	3	1	1	0	4	0	0	0	0	0	0	0	0	1	1	1	1	0	1	0	0	0	2	2	1	2	2	2	0	0
1	19	1	2	1	1	2	2	2	0	0	0	0	0	0	0	0	0	1	0	0	0	0	0	1	1	0	0	0	0	0	0	0	0	0	0	0	0	0	0	0	0	2	2	3	2	0	3	3	2
1	20	2	2	1	1	1	2	6	0	0	0	0	0	0	0	0	0	0	0	0	0	0	0	3	0	0	0	0	0	0	0	0	0	0	0	0	0	0	0	0	0	3	3	0	3	3	3	3	3
2	20	1	2	2	2	2	2	2	0	0	0	0	0	0	0	0	0	0	0	3	3	0	1	1	0	0	0	0	0	0	0	0	1	1	1	1	1	1	1	1	0	2	3	0	2	0	3	3	3
2	19	2	2	1	1	2	2	3	0	0	0	0	0	0	0	1	0	0	1	1	1	1	1	4	2	0	0	0	0	0	0	0	2	2	1	0	0	0	0	1	0	3	3	1	1	0	3	2	3
1	20	1	2	2	2	4	2	1	2	0	0	1	0	0	0	0	1	0	0	0	3	1	0	2	0	0	0	0	0	0	0	0	1	1	1	1	1	1	1	1	0	3	2	1	1	0	3	2	3
2	20	1	2	1	2	3	2	2	0	0	0	0	0	0	0	0	0	0	0	0	0	0	0	1	0	0	0	0	0	0	0	0	0	0	0	0	0	0	0	0	0	1	3	3	3	0	3	3	3
2	19	1	2	2	2	2	2	1	0	0	0	0	0	0	1	0	0	0	0	1	0	0	2	2	1	0	0	0	0	0	0	0	1	0	0	0	0	0	1	0	0	1	2	0	2	0	3	3	3
2	21	2	1	3	1	2	2	2	0	0	0	0	0	0	0	0	0	0	0	0	1	0	0	4	0	0	0	0	0	0	0	0	0	0	3	3	0	1	0	0	0	0	3	2	2	3	3	3	3
1	18	1	2	1	1	2	2	1	0	0	0	1	0	0	0	1	0	0	0	3	1	1	1	3	0	0	0	0	0	0	0	0	0	0	0	0	1	0	0	0	0	3	2	3	3	3	3	3	3
2	21	1	2	3	1	1	2	2	0	0	0	0	0	0	0	0	0	0	0	1	0	1	0	3	2	0	0	0	0	0	0	0	0	0	1	1	1	1	0	0	0	2	2	3	3	3	3	3	3
2	20	1	2	2	2	2	2	1	0	0	0	0	0	0	0	0	0	0	1	3	3	3	1	2	1	0	0	0	0	0	0	0	1	1	1	1	1	1	1	0	0	2	2	2	2	0	3	1	3
1	18	1	2	1	2	2	1	3	0	0	0	0	0	0	0	1	0	0	1	2	0	0	1	3	2	0	0	0	0	0	0	0	1	1	2	1	1	0	0	0	0	2	2	0	1	0	3	3	3
2	18	1	2	1	2	2	2	1	0	0	0	4	0	0	0	0	0	0	0	1	0	1	2	4	2	0	0	0	0	0	0	0	1	1	1	1	1	1	1	0	0	2	2	0	2	2	2	2	2
2	23	1	2	3	1	1	2	1	1	1	3	1	1	1	1	0	3	3	3	3	4	3	1	3	1	0	0	0	0	0	0	0	1	1	1	1	0	1	0	0	0	2	2	0	1	0	3	0	2
2	18	1	2	1	3	1	2	2	0	0	0	0	0	0	0	0	0	0	0	3	3	0	1	2	1	0	0	0	0	0	0	0	0	0	1	1	1	1	1	0	0	2	3	1	1	0	2	2	1
2	22	2	2	4	1	1	2	1	0	0	0	0	0	0	0	0	0	0	1	1	1	1	2	3	1	0	0	0	0	0	0	0	2	1	1	1	1	2	1	1	0	1	2	0	2	0	2	2	2
1	23	2	2	3	1	4	2	1	0	0	0	0	0	0	0	0	0	0	0	1	0	1	0	4	0	0	0	0	0	0	0	0	2	2	2	2	0	2	2	2	2	2	2	2	2	2	2	0	2
1	23	2	2	4	1	2	2	4	0	0	0	0	0	0	0	0	0	3	0	1	3	1	0	0	0	0	0	0	0	0	0	0	1	0	0	0	0	0	0	0	0	2	2	3	2	1	3	3	3
2	19	1	2	1	2	2	2	1	0	0	0	0	0	0	0	0	0	0	0	0	0	0	0	2	0	0	0	0	0	0	0	0	0	0	0	0	0	1	0	0	0	3	3	3	2	0	3	2	3
1	20	1	2	2	2	1	2	1	0	0	0	4	0	0	0	0	0	0	0	0	0	0	1	3	1	0	0	0	0	0	0	0	1	0	0	1	1	0	1	0	0	1	2	1	1	0	2	2	2
2	21	1	2	2	2	3	2	2	0	0	0	1	0	0	0	0	0	0	0	1	0	0	1	4	1	0	0	0	0	0	0	0	0	0	0	0	0	0	0	0	0	2	2	3	2	0	3	3	3
2	22	1	2	3	1	2	2	3	0	0	0	1	0	0	0	1	0	0	0	3	3	1	0	4	1	0	0	0	0	0	0	0	0	1	0	0	0	0	0	0	0	3	2	3	3	3	3	3	3
2	20	2	2	2	1	2	2	1	3	1	3	0	1	0	0	2	1	0	0	1	2	1	3	1	1	0	0	0	0	0	0	0	3	1	1	1	1	1	1	1	0	1	2	1	2	2	2	0	0
2	17	1	2	1	2	2	2	2	0	0	0	1	0	0	0	0	0	0	0	1	1	1	2	3	1	0	0	0	0	0	0	0	1	1	1	1	1	1	1	1	0	2	2	3	2	0	3	3	3
2	21	1	2	2	2	2	2	1	0	0	0	0	1	0	0	1	0	0	1	4	2	1	0	4	2	0	0	0	0	0	0	0	2	2	2	2	2	2	2	2	2	2	2	2	2	0	2	0	3
1	20	2	2	1	1	2	2	1	0	0	0	0	0	0	0	3	0	0	0	0	3	3	1	2	1	0	0	0	0	0	0	0	0	0	0	0	0	0	0	0	0	3	3	3	3	0	3	3	3
2	19	1	2	1	2	2	2	3	0	0	0	1	0	1	1	0	0	0	1	1	0	1	2	3	2	0	0	0	0	0	0	0	1	0	0	1	0	1	1	0	0	2	2	2	2	0	3	0	3
2	19	1	2	1	2	2	2	1	0	0	0	0	0	0	0	0	0	0	0	0	1	0	2	2	2	0	0	0	0	0	0	0	1	0	0	0	1	1	1	0	0	1	2	2	2	2	3	2	2
2	23	1	2	4	1	1	2	4	0	0	0	0	0	0	0	0	0	0	0	0	0	0	1	3	0	0	0	0	0	0	0	0	1	1	1	0	0	0	0	0	0	3	3	1	1	3	3	3	3
1	19	1	2	1	2	3	1	6	0	0	1	0	0	0	0	0	0	0	0	1	0	0	2	3	3	0	0	0	0	0	0	0	1	0	0	1	0	0	0	0	0	3	3	2	2	0	3	3	3
2	19	1	2	1	1	2	2	1	0	0	0	0	0	0	0	0	0	0	0	1	0	1	1	2	1	0	0	0	0	0	0	0	1	0	0	1	1	0	1	0	0	3	2	0	2	3	3	1	3
2	18	1	2	1	2	2	1	2	0	0	0	0	0	0	0	0	0	0	0	1	0	1	0	0	0	0	0	0	0	0	0	0	1	0	0	1	0	0	1	0	0	3	3	2	3	0	3	3	3
2	22	2	2	3	1	1	2	1	0	0	0	0	0	0	0	0	0	1	0	1	1	0	1	2	1	0	0	0	0	0	0	0	0	0	0	0	0	0	0	0	0	2	3	3	3	3	3	3	3
2	18	1	2	1	2	2	2	1	0	0	0	0	0	0	0	0	0	0	0	0	0	0	0	0	0	0	0	0	0	0	0	0	0	0	0	0	0	0	0	0	0	3	3	3	3	3	3	3	3
2	20	1	2	2	2	4	1	2	0	0	0	0	0	0	0	0	0	0	0	3	0	3	0	0	0	0	0	0	0	0	0	0	0	0	0	0	0	0	0	0	0	2	2	2	3	3	3	3	0
2	19	2	2	1	1	2	2	1	0	0	0	0	0	0	0	0	0	0	0	0	0	0	0	4	0	0	0	0	0	0	0	0	0	0	0	0	0	0	0	0	0	3	3	1	1	0	3	0	3
2	23	2	2	3	1	2	2	1	0	0	0	0	0	0	0	0	0	0	0	0	0	0	0	0	0	0	0	0	0	0	0	0	0	0	0	0	0	0	0	0	0	3	2	3	3	3	3	3	3
2	22	2	2	3	1	2	2	2	3	0	0	0	0	0	0	0	0	0	0	0	4	0	0	4	0	0	0	0	0	0	0	0	1	0	0	0	1	0	0	1	0	1	3	0	2	0	3	3	3
2	20	1	2	2	1	2	2	1	0	0	0	0	0	0	0	0	0	0	0	3	4	0	4	4	2	0	0	0	0	0	0	0	1	0	1	1	1	1	0	0	0	2	3	2	2	0	3	0	3
2	22	1	2	2	1	2	2	1	0	0	0	0	0	0	0	0	0	0	0	1	0	0	0	3	3	0	0	0	0	0	0	0	0	1	1	1	1	0	1	0	0	3	2	1	2	0	3	3	3
1	20	1	2	2	2	1	1	2	0	0	0	0	3	0	0	0	0	0	0	0	3	0	0	3	0	0	0	0	0	0	0	0	1	1	1	1	1	1	1	1	0	2	3	1	1	0	2	2	0
2	20	1	2	2	2	2	1	2	0	0	0	2	0	0	0	0	0	0	1	3	1	0	0	4	0	0	0	0	0	0	0	0	0	1	0	0	0	0	1	0	0	2	2	0	2	0	3	2	1
1	19	1	2	1	2	2	1	2	2	1	3	4	1	1	3	3	0	1	4	3	3	3	1	3	2	0	0	0	0	0	0	0	2	2	2	2	2	2	2	1	1	1	3	0	1	0	2	1	0
2	20	1	2	2	2	1	2	1	0	0	0	0	0	0	0	0	0	0	1	1	1	1	2	3	2	0	0	0	0	0	0	0	1	1	1	1	1	1	1	1	0	2	2	0	1	0	2	2	2
1	20	1	2	2	2	1	2	2	0	0	0	0	0	0	0	0	0	0	0	0	0	0	3	4	3	0	0	0	0	0	0	0	0	0	0	0	0	0	0	0	0	3	3	3	3	3	3	3	3
1	18	1	2	1	2	2	2	2	3	1	3	2	0	4	0	0	1	0	0	0	0	1	2	4	1	0	0	0	0	0	0	0	0	0	0	0	0	0	0	0	0	2	2	1	1	0	3	3	1
2	21	2	2	2	1	1	2	1	0	0	0	0	1	0	0	0	0	0	0	0	0	2	2	3	3	0	0	0	0	0	0	0	1	1	1	0	0	1	1	1	1	1	3	2	2	2	3	3	2
2	20	1	2	3	1	1	1	3	1	0	0	0	0	0	0	0	0	3	0	3	1	3	2	3	1	0	0	0	0	0	0	0	0	0	1	0	0	0	0	0	0	2	3	0	2	0	3	3	2
2	23	1	2	3	1	1	2	1	0	0	0	0	0	0	0	0	0	0	0	1	2	0	3	3	1	0	0	0	0	0	0	0	0	0	1	1	0	1	0	0	0	2	3	2	2	3	3	2	3
2	19	1	2	1	2	2	2	2	0	0	0	0	0	0	0	0	0	0	0	3	0	0	1	1	1	0	0	0	0	0	0	0	0	1	0	1	0	0	0	0	0	1	3	1	2	3	3	3	3
1	18	2	2	1	1	2	2	3	0	0	0	0	0	0	0	0	0	0	0	3	0	0	2	2	1	0	0	0	0	0	0	0	0	0	0	0	0	0	0	0	0	1	2	1	2	0	3	2	1
2	19	1	2	1	2	2	2	1	0	0	0	0	3	0	0	3	0	0	3	3	3	3	2	4	1	0	0	0	0	0	0	0	3	0	2	3	2	1	3	1	0	2	2	0	2	0	3	3	2
2	18	1	2	1	2	2	2	1	0	0	0	0	0	0	1	0	0	0	1	1	1	0	1	2	1	0	0	0	0	0	0	0	2	1	2	2	3	1	3	0	0	2	0	3	1	0	3	3	3
2	18	1	2	1	2	2	2	1	3	0	1	3	0	0	0	0	0	0	0	3	3	3	1	4	2	0	0	0	0	0	0	0	0	0	0	0	0	0	0	0	0	2	3	2	2	0	3	3	3
1	20	1	2	2	2	2	2	3	1	0	1	0	0	0	0	0	0	0	0	3	0	0	0	4	2	0	0	0	0	0	0	0	2	1	1	1	1	0	0	0	0	2	3	1	2	0	3	3	3
2	18	1	2	1	2	2	2	4	0	0	0	3	0	0	0	0	0	0	3	3	0	3	0	2	1	0	0	0	0	0	0	0	0	0	1	1	1	0	0	0	0	1	3	1	2	0	3	3	3
2	23	2	2	3	1	2	2	1	0	0	0	0	0	0	0	0	0	0	0	0	0	0	0	0	0	0	0	0	0	0	0	0	0	0	0	0	0	0	0	0	0	1	3	3	3	3	3	3	3
1	23	2	2	3	1	1	2	1	0	0	0	2	0	0	2	1	0	1	1	3	4	1	3	4	4	0	0	0	0	0	0	0	1	0	0	0	0	0	1	0	0	0	3	2	2	2	3	3	3
2	18	1	2	1	2	2	2	2	0	0	0	0	0	0	0	0	0	0	0	0	0	0	1	1	1	0	0	0	0	0	0	0	0	0	0	0	0	0	0	0	0	2	3	2	2	2	2	2	2
2	22	2	2	3	1	1	2	1	3	1	0	0	3	0	0	0	0	1	1	1	4	3	0	4	4	0	0	0	0	0	0	0	0	0	1	1	1	1	1	1	1	2	3	3	2	3	3	3	3
1	21	2	1	2	1	1	2	1	0	0	0	0	3	0	0	0	0	0	0	0	0	1	3	2	2	0	0	0	0	0	0	0	0	1	1	1	1	1	0	0	0	3	2	1	1	3	3	2	2
1	21	2	2	3	1	2	1	2	0	0	0	0	0	2	1	1	1	0	0	2	2	1	0	3	3	0	0	0	0	0	0	0	1	1	1	1	1	2	1	1	0	3	3	0	3	1	3	2	0
2	19	1	2	1	2	2	2	1	0	0	0	0	0	0	0	0	0	0	0	3	0	0	0	1	0	0	0	0	0	0	0	0	1	1	0	1	0	1	0	0	0	1	2	0	2	0	3	0	3
1	19	1	2	1	2	1	2	1	0	0	0	0	0	0	0	0	0	0	0	1	1	1	3	3	1	0	0	0	0	0	0	0	0	0	0	0	0	0	0	0	0	2	2	3	3	3	3	3	3
1	19	1	2	1	1	2	2	1	0	0	0	0	0	0	0	0	0	0	0	3	4	3	1	3	0	0	0	0	0	0	0	0	0	0	1	1	1	1	1	1	0	0	2	0	1	0	3	0	2
2	22	2	2	3	1	1	2	2	0	1	1	2	1	0	1	3	1	1	1	1	3	3	3	4	4	0	0	0	0	2	0	2	1	1	1	1	1	0	1	1	0	2	2	1	1	0	3	3	3
2	19	1	1	2	2	1	1	2	0	0	0	0	0	0	0	0	0	0	0	0	0	0	0	1	0	0	0	0	0	0	0	0	0	0	0	0	0	0	0	0	0	2	3	2	3	0	3	3	3
2	21	1	2	3	1	1	2	2	3	1	1	1	3	0	0	3	0	3	0	3	3	3	3	3	1	0	0	0	0	0	0	0	0	0	0	1	0	0	0	0	0	1	2	0	1	0	3	1	3
1	19	2	2	1	1	1	2	4	0	0	0	0	3	0	3	0	0	0	0	4	0	3	1	1	0	0	0	0	0	0	0	0	1	0	1	1	0	1	1	1	0	2	2	0	1	0	2	2	2
2	20	1	2	2	2	1	2	1	0	0	0	0	0	0	0	0	0	0	0	0	1	0	1	2	4	0	0	0	0	0	0	0	0	0	1	1	0	0	0	0	0	1	3	2	3	3	3	3	3
1	20	1	2	2	2	1	2	1	0	0	0	0	0	0	0	0	0	0	0	0	0	0	1	3	0	0	0	0	0	0	0	0	0	0	0	0	0	0	0	0	0	3	2	3	3	0	3	3	3
1	22	2	2	3	1	2	2	4	0	0	0	0	0	0	0	0	0	0	1	1	0	1	2	2	2	0	0	0	0	0	0	0	0	0	0	0	0	0	0	0	0	2	3	0	3	0	3	0	3
2	19	1	2	1	2	2	2	1	3	0	0	2	1	1	0	0	1	0	3	3	0	3	1	1	1	0	0	0	2	0	0	0	1	1	0	1	1	1	0	1	1	1	3	1	1	0	2	2	1
1	24	2	2	3	1	1	2	2	0	0	0	0	1	0	2	1	1	0	1	2	1	1	4	2	1	0	0	0	0	0	0	0	1	0	1	1	0	1	2	1	0	2	2	3	3	0	3	3	3
1	20	1	2	3	1	2	2	4	0	0	0	0	0	0	0	0	0	0	0	0	0	0	1	2	0	0	0	0	0	0	0	0	0	0	0	0	0	0	0	0	0	3	3	1	2	0	2	2	2
2	22	1	2	2	2	1	2	1	0	0	0	0	0	0	0	0	0	0	0	0	0	0	1	1	1	0	0	0	0	0	0	0	0	0	0	0	0	0	0	0	0	1	2	1	1	0	3	3	3
1	22	1	2	4	1	2	1	2	0	0	0	0	0	0	0	0	0	0	0	0	0	0	0	2	0	0	0	0	0	0	0	0	0	0	0	0	0	0	0	0	0	3	3	3	3	3	3	3	3
1	19	1	2	1	2	1	2	1	0	0	1	0	0	0	0	0	0	0	0	0	0	0	0	3	0	0	0	0	0	0	0	0	0	0	2	2	2	1	2	1	0	0	3	3	2	0	3	0	3
2	20	1	2	3	1	1	2	2	0	0	0	0	0	0	0	0	0	1	1	1	1	0	1	3	1	0	0	0	0	0	0	0	1	0	1	1	0	1	0	0	0	2	2	1	2	0	3	2	3
1	19	1	2	2	2	1	2	1	0	0	0	0	0	0	1	3	0	0	0	3	3	3	2	1	2	0	0	0	0	0	0	0	2	1	2	3	2	2	2	1	0	2	2	0	2	2	3	3	3
2	21	1	2	2	2	1	2	1	0	0	0	0	0	0	0	0	0	0	0	0	0	0	1	1	1	0	0	0	0	0	0	0	0	0	1	0	0	0	0	0	0	3	3	1	3	0	3	3	3
2	18	1	2	1	2	2	2	2	0	0	0	0	0	0	0	0	0	0	1	1	1	0	3	3	3	0	0	0	0	0	0	0	1	1	0	1	0	0	1	0	0	2	0	0	1	0	3	0	3
2	19	1	2	1	2	2	2	3	0	0	0	1	0	0	0	0	0	0	0	0	0	0	0	2	1	0	0	0	0	0	0	0	0	0	0	0	0	0	0	0	0	3	3	1	2	0	2	0	2
2	19	1	2	2	2	1	2	1	0	0	0	0	0	0	0	0	0	0	0	0	0	0	3	3	3	0	0	0	0	0	0	0	0	0	0	0	0	0	0	0	0	1	2	1	2	3	3	3	3
2	18	1	2	1	2	2	2	1	0	0	0	0	0	0	0	0	0	0	0	0	0	0	1	1	0	0	0	0	0	0	0	0	0	0	0	0	0	0	0	0	0	2	3	3	3	0	3	2	2
2	22	1	2	1	3	1	2	3	0	0	0	0	0	0	0	0	0	3	0	3	3	0	1	1	1	0	0	0	0	0	0	0	0	1	2	1	0	0	0	0	0	1	3	1	1	2	2	2	2
1	20	1	2	2	8	1	1	3	0	0	0	4	3	0	0	3	0	0	3	3	0	3	2	2	2	0	0	0	2	0	0	0	1	1	1	1	1	1	0	1	0	1	3	0	2	0	2	2	0
1	20	1	2	1	2	2	2	1	1	0	0	0	1	0	0	1	0	0	1	1	0	1	3	4	4	0	0	0	0	0	0	0	1	1	1	1	1	1	1	1	0	1	2	0	1	0	3	1	3
2	19	2	2	1	1	1	2	1	1	0	0	1	0	0	0	1	1	1	1	2	2	1	1	3	1	0	0	0	0	0	0	0	1	1	0	1	0	1	1	0	0	2	3	1	1	0	3	3	3
1	22	2	2	3	1	1	2	1	1	1	1	1	0	0	0	0	0	1	1	1	1	0	1	1	1	0	0	0	0	0	0	0	0	0	0	0	0	0	0	0	0	2	3	3	3	0	3	3	3
2	21	2	2	3	1	1	2	1	0	1	0	0	0	0	0	0	0	0	0	2	2	1	1	4	1	0	0	0	0	0	0	0	0	0	0	0	0	0	0	0	0	1	3	1	1	0	3	3	3
2	19	1	2	1	2	1	2	1	0	0	1	0	0	0	0	2	0	0	1	3	3	3	2	4	2	0	0	0	0	0	0	0	1	1	1	0	1	1	0	1	0	1	2	3	2	2	2	1	1
2	20	1	2	1	2	1	2	1	0	0	0	0	0	0	0	0	0	0	0	0	0	0	4	2	3	0	0	0	0	0	0	0	0	0	0	0	0	0	0	0	0	0	3	0	1	0	3	0	3
1	18	1	2	1	2	2	1	2	1	0	0	3	3	1	1	3	0	0	3	3	3	3	2	3	2	0	0	0	0	0	0	0	1	0	1	0	2	1	1	0	0	1	2	1	1	0	3	2	0
2	18	1	2	1	2	1	2	3	0	0	0	0	1	0	0	0	0	0	0	1	0	0	0	3	0	0	0	0	0	0	0	0	1	1	1	1	1	1	1	1	1	2	3	0	2	0	2	2	2
2	18	1	2	1	3	1	1	2	0	0	0	0	0	0	1	0	0	1	1	1	1	1	1	2	0	0	0	0	0	0	0	0	1	0	0	0	0	0	0	0	0	2	3	1	2	0	3	3	3
1	20	2	2	1	1	2	2	1	1	0	0	1	1	0	1	3	1	1	0	0	3	3	1	2	2	0	0	0	0	0	0	0	1	1	0	1	0	0	0	0	1	1	2	1	2	2	3	2	2
2	19	2	2	1	2	1	2	1	0	0	0	0	0	0	0	0	0	0	0	1	1	1	0	2	0	0	0	0	0	0	0	0	0	0	1	1	0	0	1	0	0	1	3	1	1	0	2	0	2
1	20	2	1	6	1	2	2	3	0	0	0	0	1	0	3	4	0	0	3	4	4	3	0	4	0	0	0	0	0	0	0	0	2	1	3	3	1	3	3	3	2	3	2	3	2	3	3	3	3
1	21	1	2	2	2	1	2	1	1	0	0	0	0	0	0	0	0	0	0	0	1	0	0	4	2	0	0	0	0	0	0	0	0	0	0	0	0	0	0	0	0	3	3	1	2	3	3	3	3
2	19	1	2	1	1	2	2	1	0	0	0	0	0	0	0	0	0	0	3	3	3	3	0	1	0	0	0	0	0	0	0	0	1	0	0	0	0	1	1	0	0	1	3	0	0	3	3	3	3
1	18	1	2	1	2	3	1	3	1	0	0	0	0	0	0	3	0	0	3	3	3	3	1	3	0	0	0	0	0	0	0	0	2	1	0	2	1	1	1	0	0	2	2	0	3	3	3	2	2
1	20	1	2	2	2	1	2	2	0	0	0	0	0	0	0	0	0	0	0	0	0	0	0	0	0	0	0	0	0	0	0	0	1	1	1	1	1	1	1	1	0	2	3	1	1	0	2	0	0
2	19	1	2	2	2	2	2	2	0	0	0	0	0	0	0	0	0	0	0	1	0	0	0	2	0	0	0	0	0	0	0	0	1	0	0	0	0	0	0	0	0	2	2	3	3	0	3	3	3
2	20	1	2	2	2	1	2	1	0	0	0	0	0	0	0	0	0	0	3	3	3	3	0	2	1	0	0	0	0	0	0	0	2	1	3	2	0	1	1	0	0	2	2	3	3	0	3	3	3
2	19	2	2	1	1	2	2	2	1	0	0	0	0	0	0	1	0	0	0	1	1	0	2	3	1	0	0	0	0	0	0	0	0	0	0	0	1	0	0	0	0	1	2	0	1	0	3	1	2
1	26	1	2	1	2	1	2	2	0	0	0	0	0	0	0	1	0	0	0	0	0	1	2	2	4	0	0	0	0	0	0	0	0	0	0	0	0	0	0	0	0	3	2	2	3	3	3	2	3
2	22	2	2	3	1	1	2	1	0	0	0	0	3	0	3	3	0	1	0	3	4	3	1	2	2	0	0	0	0	0	0	0	1	0	1	1	1	0	1	0	0	2	3	1	3	3	1	2	2
1	23	2	2	2	1	2	2	1	1	0	0	0	0	0	0	3	0	0	4	1	4	3	3	3	3	0	0	0	0	0	0	0	3	0	2	3	0	0	2	0	0	2	3	0	1	0	3	0	3
1	20	1	2	2	2	1	1	2	1	1	0	2	1	0	1	3	0	1	2	3	3	3	1	4	1	0	0	0	0	0	0	0	1	1	1	1	0	1	1	1	0	2	3	2	2	0	3	3	3
1	19	1	2	1	1	2	1	3	0	0	0	0	0	0	0	0	0	0	0	3	3	0	2	3	2	0	0	0	0	0	0	0	0	0	0	0	0	0	0	0	0	1	2	1	2	2	3	3	0
1	21	1	2	2	2	1	2	1	0	0	0	0	0	0	0	0	0	0	0	0	0	0	0	4	0	0	0	0	0	0	0	0	1	0	0	0	0	0	0	0	0	2	3	1	3	3	3	3	3
2	21	1	2	2	2	1	2	1	0	0	0	0	0	0	0	0	0	0	0	0	3	3	1	3	1	0	0	0	0	0	0	0	1	1	0	0	0	0	0	0	0	1	2	0	1	3	3	3	3
1	21	2	2	3	1	2	2	2	0	0	0	0	0	0	0	0	0	1	0	1	2	0	0	2	0	0	0	0	0	0	0	0	0	0	0	0	0	0	0	0	0	1	2	1	2	2	3	2	2
2	19	1	2	1	2	3	2	2	0	0	0	3	0	0	0	0	0	0	0	0	0	0	0	1	0	0	0	0	0	0	0	0	1	1	2	1	0	1	2	0	1	0	3	0	0	0	3	2	2
2	19	1	2	1	2	1	2	2	0	0	0	0	0	0	0	0	0	0	0	0	0	0	4	4	4	0	0	0	0	0	0	0	0	0	0	0	0	0	0	0	0	2	3	1	2	0	3	3	3
1	19	1	2	1	2	1	2	1	1	0	1	0	0	0	1	3	0	3	0	3	3	0	2	3	1	0	0	0	0	0	0	0	1	0	0	1	0	0	0	1	0	3	2	3	3	0	2	3	2
1	19	1	2	2	1	2	2	1	0	0	0	0	0	0	0	0	0	0	0	0	0	0	4	4	4	0	0	0	0	0	0	0	1	1	1	1	1	1	1	1	0	1	2	0	1	0	3	3	3
2	22	1	2	3	3	4	2	2	3	0	0	4	3	0	3	0	1	3	3	3	3	3	3	4	1	0	0	0	0	0	0	0	2	2	2	2	1	3	0	1	2	1	2	3	2	0	2	2	3
1	20	1	2	2	2	1	2	1	0	0	0	0	0	0	0	0	0	0	1	0	0	0	2	4	0	0	0	0	0	0	0	0	0	0	0	0	0	0	0	0	0	0	3	0	1	2	3	0	3
2	20	1	2	1	1	1	2	1	0	0	0	0	0	0	0	0	0	0	0	1	0	1	1	4	1	0	0	0	0	0	0	0	1	0	0	1	1	0	0	1	0	3	3	1	2	2	3	3	3
2	20	2	2	3	1	1	2	2	3	2	2	0	3	0	2	1	0	0	3	3	3	3	0	4	3	0	0	0	0	0	0	1	2	2	2	2	2	2	1	1	0	2	2	1	2	0	3	3	3
2	23	2	2	3	1	1	2	1	0	0	0	0	0	0	0	0	0	0	0	0	0	0	3	4	3	0	0	0	0	0	0	0	0	0	0	0	0	0	0	0	0	2	3	3	2	3	3	3	3
2	20	1	2	2	2	1	2	1	0	0	0	0	0	0	0	0	0	0	0	3	3	3	4	3	2	0	0	0	0	0	0	0	0	0	0	1	0	0	1	0	0	1	2	2	2	2	3	3	3
2	19	1	2	1	2	1	2	1	0	0	0	0	0	0	0	0	0	0	0	2	0	0	2	3	2	0	0	0	0	0	0	0	0	0	0	0	0	0	0	0	0	3	2	1	2	0	2	0	1
2	19	1	2	1	2	1	2	1	0	0	0	0	0	0	0	0	0	0	3	3	4	3	1	3	2	0	0	0	0	0	0	0	1	1	1	1	1	1	1	1	1	2	3	2	2	0	3	3	3
2	20	1	2	2	8	2	2	1	0	0	0	0	0	0	0	0	0	0	0	3	3	0	2	2	1	0	0	0	0	0	0	0	2	2	0	1	0	1	0	0	0	1	3	2	2	0	3	3	3
1	20	1	2	3	1	2	2	1	1	0	1	2	1	0	2	3	1	1	2	3	3	3	3	4	3	0	0	0	0	0	0	0	2	2	2	1	0	1	1	0	0	2	2	0	1	0	3	1	1
2	20	1	2	1	2	2	2	1	0	0	0	0	1	0	0	0	0	0	0	1	0	1	2	1	1	0	0	0	0	0	0	0	1	1	0	0	1	0	0	0	0	2	2	1	2	0	2	2	3
2	18	1	2	2	2	1	2	2	3	0	0	0	0	0	0	0	0	0	0	3	3	0	1	2	0	0	0	0	0	0	0	0	0	0	0	0	0	0	0	0	0	3	3	2	2	0	3	0	3
2	21	1	2	2	2	1	2	2	0	0	0	0	0	0	0	0	0	0	0	0	0	0	0	3	3	0	0	0	0	0	0	0	0	0	0	0	0	0	0	0	0	3	3	2	2	0	3	3	3
2	20	1	2	1	2	1	2	1	1	0	0	0	3	2	4	0	0	0	1	4	4	4	0	3	1	0	0	0	0	0	0	0	2	2	1	2	0	1	2	2	1	1	2	0	1	0	2	2	2
1	19	1	2	1	2	2	2	2	0	0	0	0	0	0	0	0	0	0	0	0	0	0	3	3	2	0	0	0	0	0	0	0	2	0	2	1	1	0	2	0	0	2	2	1	2	2	3	3	3
2	18	1	2	1	2	2	2	2	0	0	0	0	0	0	0	0	0	0	0	1	0	0	1	1	1	0	0	0	0	0	0	0	1	1	0	1	0	1	1	1	0	2	3	3	2	0	3	3	3
1	19	1	2	2	2	2	1	2	0	0	0	0	0	0	1	1	0	0	3	3	0	0	0	2	2	0	0	0	0	0	0	0	1	0	0	1	0	0	1	1	0	2	3	3	2	3	3	3	3
2	20	1	2	2	2	2	2	2	0	0	0	0	1	1	0	0	0	0	0	1	0	1	1	1	0	0	0	0	0	0	0	0	0	1	0	0	0	0	1	0	0	1	2	0	1	0	3	2	3
1	18	1	2	1	2	1	2	1	0	0	0	0	3	0	0	0	0	0	0	3	3	3	2	4	1	0	0	0	0	0	0	0	0	0	1	0	0	0	0	0	0	1	3	3	3	3	3	3	3
1	19	1	2	1	2	1	2	2	0	0	0	0	0	0	0	0	0	0	0	0	0	0	0	2	3	0	0	0	0	0	0	0	0	0	0	0	0	0	0	0	0	3	3	3	2	3	3	3	3
1	25	1	2	1	2	1	1	1	0	0	0	0	0	0	0	0	0	0	0	0	1	0	2	1	2	0	0	0	0	0	0	0	1	0	0	0	0	0	0	0	0	3	3	2	3	3	3	3	2
2	19	1	2	2	2	1	2	3	0	0	0	0	0	0	0	0	0	0	0	0	0	0	0	1	1	0	0	0	0	0	0	0	1	0	0	0	0	0	0	0	0	3	3	3	2	0	3	3	3
2	20	1	2	2	2	1	2	1	0	0	0	4	0	0	0	0	0	0	0	0	3	3	2	3	1	0	0	0	0	0	0	0	1	1	1	1	1	1	2	0	0	2	3	2	2	0	3	0	3
1	21	1	1	1	2	2	2	1	0	0	4	3	0	3	0	0	0	3	0	4	4	0	3	4	3	0	0	0	0	0	0	0	1	1	1	1	1	0	0	0	0	3	2	2	3	3	1	3	2
2	19	1	2	2	2	1	2	1	0	0	0	0	0	0	0	0	1	3	3	3	3	0	1	1	1	0	0	0	0	0	0	0	1	0	0	1	1	0	0	0	0	1	2	2	2	0	3	3	3
1	20	2	2	2	3	2	1	1	0	0	0	0	0	0	1	0	0	0	0	1	1	0	2	2	1	0	0	0	0	0	0	0	0	0	0	0	0	0	0	0	0	3	3	1	3	0	3	3	3
2	18	1	2	1	2	3	2	1	0	0	0	0	0	0	0	0	0	0	0	2	0	1	3	3	3	0	0	0	1	0	0	0	3	3	3	3	3	3	3	2	1	1	2	2	2	0	2	1	2
2	17	1	2	1	2	1	2	1	0	0	0	0	0	3	0	0	0	0	0	0	0	0	1	4	0	0	0	0	0	0	0	0	0	0	0	0	0	0	1	0	0	1	2	3	2	0	3	3	3
1	21	1	2	2	2	1	2	1	0	0	0	0	0	0	0	0	0	0	1	1	0	0	2	2	1	0	0	0	0	0	0	0	0	0	0	0	0	0	0	0	0	2	2	3	1	2	2	2	2
2	19	1	2	1	2	1	2	2	0	0	0	0	0	0	0	0	0	0	0	1	0	1	2	2	2	0	0	0	0	0	0	0	1	1	1	0	0	0	0	0	0	2	3	1	2	0	3	3	3
2	18	1	2	1	2	1	2	1	0	0	0	0	0	0	0	0	0	0	0	1	1	0	0	2	1	0	0	0	0	0	0	0	0	0	0	0	1	0	1	0	0	3	3	1	2	0	3	0	3
2	19	1	2	2	2	1	2	3	0	0	0	0	0	0	0	0	0	0	0	0	0	0	3	3	2	0	0	0	0	0	0	0	1	1	0	1	0	0	0	0	0	3	3	3	2	0	3	2	3
1	18	1	2	1	2	1	2	2	1	0	0	0	0	0	0	0	0	0	1	1	1	1	2	2	2	0	0	0	0	0	0	0	1	1	1	1	0	0	0	0	0	1	3	0	2	0	3	1	3
2	26	1	2	5	2	1	1	4	0	0	0	0	0	0	0	0	0	0	0	0	0	0	0	0	0	0	0	0	0	0	0	0	1	0	0	0	0	0	0	0	0	2	3	1	3	3	3	3	3
2	22	1	2	2	1	2	2	1	0	0	0	0	0	0	0	0	0	0	0	0	0	0	4	4	3	0	0	0	0	0	0	0	0	0	0	0	0	0	0	0	0	2	3	3	2	0	3	3	3
2	20	1	2	2	2	1	1	3	0	0	0	0	0	0	0	0	0	0	1	1	0	0	3	2	4	0	0	0	0	0	0	0	0	0	1	0	0	0	0	0	0	1	2	0	1	3	3	3	0
2	18	1	2	1	2	1	2	1	1	0	0	2	0	3	0	0	0	0	1	3	4	3	3	2	3	0	0	0	0	0	0	0	1	1	2	2	2	2	1	2	0	2	3	3	3	0	3	3	3
2	20	1	2	2	2	1	2	3	0	0	0	0	0	0	0	0	0	0	3	3	0	3	1	2	0	0	0	0	0	0	0	0	1	0	1	0	0	0	0	0	0	1	3	0	2	3	2	3	2
1	20	1	2	0	2	2	2	2	3	1	1	1	1	0	1	3	0	0	0	3	3	3	2	3	1	0	0	0	0	0	0	0	1	0	1	1	1	0	1	1	0	3	2	2	2	0	3	2	2
2	22	1	2	3	2	1	1	1	0	0	0	0	0	1	0	0	0	0	0	1	0	0	4	4	4	0	0	0	0	0	0	0	2	0	0	2	2	0	2	0	0	2	2	0	2	0	3	3	0
1	23	1	2	2	2	1	2	2	0	0	0	0	0	0	0	0	0	0	0	1	4	0	1	1	0	0	0	0	0	0	0	0	0	0	0	0	0	0	0	0	0	1	3	0	2	0	3	3	3
2	20	2	2	3	2	1	2	2	0	0	0	0	0	0	0	0	0	0	0	1	1	1	0	0	0	0	0	0	0	0	0	0	0	0	0	0	0	0	0	0	0	1	2	2	2	0	3	0	1
2	18	1	2	1	2	2	2	1	0	0	0	1	1	0	0	0	0	0	1	1	1	0	2	3	1	0	0	0	0	0	0	0	1	0	0	1	0	1	0	0	0	2	2	1	2	0	3	3	3
1	20	1	2	2	2	1	1	4	3	3	3	0	3	1	4	3	1	0	3	4	1	3	1	2	1	0	0	0	0	0	0	0	1	1	0	1	0	1	1	1	0	3	2	0	1	0	3	0	0
2	20	1	2	1	1	2	2	1	0	0	0	0	0	0	0	0	0	3	3	3	3	3	1	3	2	0	0	0	0	0	0	0	1	0	1	0	0	0	0	0	0	2	2	3	2	0	3	3	3
2	20	1	2	2	2	1	1	2	0	0	0	0	0	0	0	0	0	1	0	1	1	0	3	3	2	0	0	0	0	0	0	0	0	0	0	0	0	0	0	0	0	2	2	2	3	3	3	3	3
2	18	1	2	1	2	2	2	1	0	0	3	0	0	0	0	0	0	0	0	0	0	0	0	1	0	0	0	0	0	0	0	0	0	0	0	0	0	0	0	0	0	3	3	3	3	0	3	2	3
2	18	1	2	1	2	1	2	2	0	0	0	0	0	0	0	0	0	0	0	0	0	0	0	1	0	0	0	0	0	0	0	0	1	0	0	0	0	0	0	0	0	3	3	3	3	0	3	3	3
2	19	1	2	1	2	2	1	2	0	0	0	0	0	0	0	0	0	0	3	3	0	3	4	4	2	0	0	0	0	0	0	0	1	0	1	1	1	0	0	0	0	1	2	0	1	0	3	3	0
2	19	1	2	1	2	1	2	3	0	1	1	0	0	0	0	0	0	0	0	0	0	0	1	2	2	0	0	0	0	0	0	0	1	1	0	1	1	0	1	0	0	1	2	2	2	0	2	2	2
1	23	2	2	4	1	1	2	3	1	0	0	0	1	0	0	0	0	1	0	0	0	0	2	3	1	0	0	0	0	0	0	0	1	1	1	1	1	1	0	0	0	2	2	1	2	2	2	2	2
1	19	1	2	2	8	1	2	1	1	0	0	3	3	0	3	3	0	0	3	3	3	3	1	3	2	0	0	0	0	0	0	0	1	1	1	1	1	0	0	0	0	1	3	1	2	0	3	3	2
2	19	2	2	1	1	1	2	1	0	0	0	0	0	0	0	0	2	2	0	3	3	0	0	1	0	0	0	0	0	0	0	0	0	0	0	0	0	0	0	0	0	3	3	2	2	3	3	3	3
1	19	1	2	1	1	1	2	1	0	0	0	0	0	0	0	0	0	0	0	1	0	0	1	1	1	0	0	0	0	0	0	0	0	0	0	0	0	0	1	0	0	1	3	2	0	0	3	3	3
2	21	1	2	2	1	2	2	2	0	0	0	0	0	0	0	0	0	0	0	1	0	0	1	1	0	0	0	0	0	0	0	0	0	0	0	1	0	1	0	0	0	2	2	2	2	0	3	0	3
2	20	1	2	2	2	1	2	1	0	0	0	0	0	0	0	0	0	0	0	3	1	0	1	3	1	0	0	0	0	0	0	0	1	0	1	0	0	0	0	0	0	2	2	3	3	0	3	3	3
2	18	1	2	1	2	2	2	2	0	0	0	0	0	0	0	0	0	0	0	1	0	1	1	1	0	0	0	0	0	0	0	0	0	0	1	0	2	0	1	0	0	2	2	1	1	0	3	0	2
2	18	1	2	1	2	1	2	4	3	0	0	0	0	0	0	0	0	0	0	3	0	0	0	0	0	0	0	0	0	0	0	0	0	0	0	0	0	0	0	0	0	3	2	0	3	3	3	3	3
2	19	1	2	1	8	1	2	1	0	0	0	0	0	0	0	0	0	0	1	0	1	0	0	2	1	0	0	0	0	0	0	0	1	1	0	0	0	0	0	0	0	1	2	1	1	0	2	0	2
2	19	1	2	1	2	1	2	3	0	0	0	0	0	0	0	0	0	0	0	3	0	0	1	2	2	0	0	0	0	0	0	0	0	0	1	1	1	1	1	0	0	2	3	3	2	0	3	3	3
2	18	1	2	1	2	1	2	1	2	1	1	1	1	1	1	1	0	2	0	3	4	2	2	2	2	0	0	0	0	0	0	0	3	1	3	2	1	1	2	0	0	3	3	1	1	0	3	3	3
2	20	2	2	3	1	2	2	1	1	0	0	0	0	0	0	0	0	0	0	1	0	1	1	2	0	0	0	0	0	0	0	0	1	0	1	1	1	0	0	0	0	1	3	3	2	0	3	0	2
2	16	1	2	1	2	1	2	1	3	0	0	3	0	0	0	0	0	0	3	3	3	0	1	4	1	0	0	0	0	0	0	0	0	0	1	0	1	1	0	0	0	2	3	3	1	0	2	2	2
2	21	2	2	3	1	1	1	1	0	0	0	0	0	0	0	0	0	0	0	1	0	0	2	2	0	0	0	0	0	0	0	0	1	0	1	0	0	1	2	0	0	3	2	3	3	3	3	3	3
2	20	1	2	3	2	1	2	1	0	0	0	0	0	0	0	0	0	0	0	0	0	0	1	1	1	0	0	0	0	0	0	0	0	0	0	0	0	0	0	0	0	3	2	3	3	3	3	3	3
2	19	1	2	1	2	2	2	1	0	0	0	0	0	0	0	0	0	0	0	0	0	0	0	0	0	0	0	0	0	0	0	0	0	0	0	0	0	0	0	0	0	2	3	1	1	3	3	3	3
2	19	1	2	1	2	1	2	4	0	0	0	0	0	0	0	0	0	0	0	0	0	0	1	3	1	0	0	0	0	0	0	0	1	1	1	1	0	0	1	0	0	3	2	1	2	0	3	2	3
2	20	1	2	2	8	5	1	3	0	0	0	0	0	0	0	0	1	0	0	0	0	0	2	2	1	0	0	0	0	0	0	0	0	0	1	0	0	0	0	0	0	2	3	2	2	3	3	0	1
2	19	1	2	1	2	1	2	1	1	0	0	0	3	0	3	3	0	0	3	3	3	3	2	2	2	0	0	0	0	0	0	0	2	1	2	2	1	1	1	0	0	2	2	1	1	3	3	3	3
1	20	1	2	2	2	1	1	2	0	0	0	0	0	0	0	0	3	0	0	0	4	0	0	2	0	0	0	0	0	0	0	0	2	0	1	2	0	0	2	0	0	1	2	1	2	0	3	2	0
1	20	2	1	1	1	2	2	1	0	0	0	0	0	0	0	0	0	0	0	2	0	0	1	4	0	0	0	0	0	0	0	0	1	0	0	0	0	0	2	0	0	3	3	3	3	0	3	3	3
1	18	1	2	1	2	1	2	1	3	3	0	1	3	1	0	0	1	1	3	3	3	3	3	4	2	0	0	0	0	0	0	0	1	0	0	1	0	1	1	0	0	2	3	2	2	0	2	2	0
2	25	1	2	1	2	1	2	2	0	0	0	0	0	0	0	0	0	0	0	3	0	0	0	1	1	0	0	0	0	0	0	0	0	0	0	0	0	0	1	0	0	1	2	3	3	3	3	3	3
2	19	1	2	1	2	1	2	1	0	0	0	0	0	0	0	0	0	0	0	1	0	0	0	3	2	0	0	0	0	0	0	0	1	0	0	0	0	1	0	0	0	2	3	1	2	0	3	3	3
2	18	1	2	1	1	1	1	1	0	0	0	0	0	0	0	0	0	0	0	1	0	1	0	3	0	0	0	0	0	0	0	0	1	1	1	1	0	1	1	0	0	1	2	1	1	0	2	2	0
2	19	1	2	1	2	1	1	2	3	1	1	0	3	1	2	3	0	1	3	4	3	4	4	4	4	0	0	0	0	0	0	0	3	3	3	3	2	2	2	3	2	2	2	1	2	1	2	2	0
2	20	1	2	2	2	1	2	1	0	0	0	0	0	0	0	0	0	0	0	0	0	0	0	0	1	0	0	0	0	0	0	0	0	0	1	0	0	0	0	0	0	2	3	3	3	2	3	3	3
2	20	1	2	2	2	1	2	2	0	0	0	0	0	0	0	0	0	0	0	3	0	3	2	4	1	0	0	0	0	0	0	0	1	0	0	0	0	0	0	0	0	2	3	1	2	0	3	0	3
2	19	1	2	1	2	1	2	1	1	0	0	0	0	0	0	0	0	0	0	0	0	0	0	2	2	0	0	0	0	0	0	0	1	1	1	1	1	1	1	1	0	2	2	0	1	0	2	2	2
1	19	1	2	2	2	1	2	3	0	0	0	2	0	0	3	0	0	0	1	0	3	1	4	4	4	0	0	0	0	0	0	0	0	0	0	0	3	0	0	0	0	2	3	0	1	0	3	1	3
2	18	1	2	1	2	1	2	2	1	0	0	0	0	1	1	1	0	0	0	3	3	3	1	2	0	0	0	0	0	0	0	0	0	1	0	0	0	0	0	0	0	2	3	0	2	0	3	3	3
2	20	1	2	2	2	1	2	2	1	0	0	0	1	0	1	0	0	0	0	1	0	1	1	2	1	0	0	0	0	0	0	0	0	0	1	0	0	0	1	1	0	1	2	0	2	0	2	3	3
2	21	1	2	3	2	1	2	3	0	1	0	0	0	0	0	0	0	0	0	1	0	0	0	2	0	0	0	0	0	0	0	0	1	0	1	0	0	0	1	0	0	2	3	2	2	0	3	3	3
2	20	1	2	2	2	1	2	4	0	0	0	0	0	0	0	0	0	0	3	4	0	3	2	2	2	0	0	0	0	0	0	0	3	1	3	3	0	1	3	1	0	2	3	1	3	3	3	3	3
2	20	1	2	1	1	2	1	1	0	0	0	0	0	2	0	0	0	0	0	0	4	1	1	2	4	0	0	0	0	0	0	2	0	0	1	0	1	0	0	0	0	2	2	1	1	2	0	0	0
2	18	1	2	1	2	1	2	4	0	0	0	0	0	0	0	0	0	0	0	2	1	0	0	2	1	0	0	0	0	0	0	0	1	1	1	1	0	0	1	0	0	3	3	2	1	3	3	3	1
1	20	2	2	1	1	2	2	1	0	0	0	0	0	0	0	0	0	0	0	1	1	1	2	4	1	0	0	0	0	0	0	0	1	1	1	1	1	1	1	0	0	2	2	3	2	0	3	3	3
2	18	1	2	1	2	1	2	2	0	0	0	0	0	0	1	0	0	0	0	1	0	1	2	2	1	0	0	0	0	0	0	0	0	0	0	1	0	0	0	0	0	2	2	1	2	0	3	3	2
2	19	1	2	2	2	1	2	1	0	0	0	0	0	0	0	0	0	0	0	0	0	0	2	4	2	0	0	0	0	0	0	0	1	0	0	0	0	0	0	0	0	2	3	2	2	0	3	0	2
1	18	1	2	2	2	1	2	6	0	0	0	0	3	0	0	4	0	0	0	0	0	0	1	3	4	0	0	0	0	0	0	0	3	3	3	3	3	3	3	0	0	2	3	0	1	0	2	0	2
2	19	1	2	1	2	2	2	2	0	0	0	0	0	0	0	0	0	0	0	0	0	0	1	2	1	0	0	0	0	0	0	0	0	0	0	0	0	0	0	0	0	3	3	3	2	2	2	2	2
1	24	1	2	1	2	1	2	2	0	0	0	0	0	0	0	0	0	0	0	0	0	0	4	2	3	0	0	0	0	0	0	0	1	1	0	1	1	1	1	0	0	2	2	0	1	2	3	2	3
2	18	1	2	1	2	1	1	2	0	0	0	0	0	2	0	0	0	0	0	1	0	0	1	1	0	0	0	0	0	0	0	0	1	0	1	0	1	0	0	0	0	2	2	1	2	0	3	3	1
1	19	1	2	1	1	2	2	2	0	0	0	0	0	0	0	0	0	0	0	0	0	0	1	3	0	0	0	0	0	0	0	0	0	0	0	0	0	0	0	0	0	3	3	3	3	3	3	3	3
2	19	1	2	2	2	2	1	1	0	0	0	0	1	0	0	0	0	0	0	1	0	0	2	3	2	0	0	0	0	0	0	0	1	1	1	1	3	2	2	1	1	1	3	3	1	0	3	3	3
2	21	2	2	4	1	1	2	2	0	0	0	0	0	0	0	0	0	0	1	1	0	0	3	3	3	0	0	0	0	0	0	0	1	1	0	0	0	0	0	0	0	2	3	3	3	0	3	2	3
2	19	1	2	2	2	1	2	2	0	0	0	0	0	0	0	0	0	0	0	1	0	0	2	3	4	0	0	0	0	0	0	0	0	0	0	0	0	0	0	0	0	1	3	3	3	0	3	3	3
2	18	1	2	1	1	2	2	2	0	0	0	1	0	0	0	0	0	0	0	1	1	1	2	4	4	0	0	0	0	0	0	0	1	0	0	0	0	1	1	0	0	3	3	3	3	0	3	3	3
2	25	1	2	3	3	1	2	2	0	0	0	0	0	0	0	0	0	4	0	4	0	0	0	4	2	0	0	0	0	0	0	0	1	0	1	1	1	0	0	0	0	2	2	1	2	0	3	3	3
2	21	1	2	3	2	1	2	1	0	0	0	3	0	0	0	0	1	0	0	4	4	0	4	4	2	0	0	0	0	0	0	0	1	1	2	2	0	1	0	0	0	2	2	3	2	3	3	3	3
1	20	1	2	2	2	1	2	1	0	0	0	0	0	0	0	0	0	0	0	0	0	0	2	2	3	0	0	0	0	0	0	0	1	0	2	1	1	0	1	1	0	3	2	1	2	3	3	3	3
2	21	2	2	3	2	1	2	1	0	0	0	0	0	0	1	1	0	0	0	0	0	0	0	1	0	0	0	0	0	0	0	0	0	0	0	0	0	0	0	0	0	1	2	0	2	0	3	3	3
2	18	1	2	1	1	2	1	2	0	0	0	0	0	0	0	0	0	0	1	3	1	1	2	2	0	0	0	0	0	0	0	0	1	0	0	0	0	0	0	0	0	3	2	1	2	0	3	3	0
2	18	1	2	1	2	1	2	3	0	0	0	0	0	0	0	0	0	0	0	0	0	0	1	2	1	0	0	0	0	0	0	0	1	1	1	1	1	0	1	0	0	1	3	1	1	0	3	2	3
2	20	1	2	3	2	1	2	3	0	0	0	0	0	0	0	0	0	0	0	0	0	0	3	2	1	0	0	0	0	0	0	0	0	0	0	0	1	1	0	0	0	2	3	3	3	3	3	0	2
1	21	1	2	1	2	1	2	3	0	0	0	0	0	0	0	0	0	0	0	0	0	0	1	2	3	0	0	0	0	0	0	0	0	0	0	0	0	0	0	0	0	2	3	3	3	3	3	3	3
2	18	1	2	1	2	1	1	1	0	0	1	0	0	0	3	1	0	0	3	3	4	3	1	2	3	0	0	0	0	0	0	0	1	1	2	2	1	1	2	0	0	2	2	0	1	0	3	2	1
2	22	1	2	3	2	1	2	3	0	0	0	0	0	0	0	0	0	0	1	1	0	0	4	4	2	0	0	0	0	0	0	0	0	1	0	0	0	0	0	0	0	1	3	0	2	3	3	2	2
2	18	1	2	1	2	2	2	2	3	0	0	0	0	2	0	0	0	0	0	1	1	1	1	4	1	0	0	0	0	0	0	0	0	0	1	1	1	0	0	0	0	3	3	2	2	2	3	2	3
2	21	1	2	3	2	1	2	1	0	0	0	0	0	0	0	0	0	0	0	0	3	0	2	2	1	0	0	0	0	0	0	0	0	0	0	0	0	0	1	0	0	1	2	1	1	0	3	1	2
2	18	1	2	1	2	1	2	1	1	0	1	0	0	0	0	0	0	0	0	4	3	0	1	4	1	0	0	0	0	0	0	0	1	0	0	1	0	0	1	0	0	2	3	0	2	0	2	3	3
2	19	2	2	1	1	1	1	3	1	0	0	2	3	0	3	3	0	0	0	4	2	0	2	4	1	0	0	0	0	0	0	0	1	1	0	1	1	0	2	0	0	1	3	2	2	0	2	2	2
1	18	1	2	1	2	2	2	1	0	0	0	0	0	0	0	0	0	0	0	3	0	0	0	0	0	0	0	0	0	0	0	0	0	0	0	0	0	0	0	0	0	2	3	3	2	0	3	2	3
2	20	1	2	1	1	1	2	1	0	0	0	0	0	0	0	0	0	0	0	0	0	0	3	3	2	0	0	0	0	0	0	0	0	0	0	1	1	0	0	0	0	3	3	1	2	3	3	3	3
2	22	1	2	3	2	1	2	1	0	0	0	0	0	0	0	0	0	3	0	0	0	0	1	4	1	0	0	0	0	0	0	0	0	0	0	0	0	0	0	0	0	3	2	2	3	3	3	3	3
2	20	1	2	2	2	1	2	1	0	0	0	0	0	0	0	0	0	0	0	0	0	0	3	3	2	0	0	0	0	0	0	0	1	1	0	0	1	0	0	0	0	2	3	1	1	0	3	0	2
2	24	1	2	5	3	1	1	2	0	0	0	4	0	0	0	0	0	0	0	0	0	0	0	2	0	0	0	0	0	0	0	0	0	0	0	0	0	1	0	0	0	0	3	0	1	3	3	3	3
1	18	2	2	1	1	2	1	1	1	0	0	0	0	0	0	0	0	0	0	0	3	0	0	3	0	0	0	0	0	0	0	0	1	0	1	0	1	0	0	0	0	1	2	3	2	0	3	2	2
1	20	1	2	1	1	2	2	1	0	0	0	0	0	0	0	0	3	0	0	3	3	0	3	3	2	0	0	0	0	0	0	0	1	0	1	1	0	0	0	0	0	2	0	3	3	0	3	3	2
2	21	1	2	3	2	1	2	1	0	0	0	0	1	0	0	0	0	0	0	1	1	1	2	2	2	0	0	0	0	0	0	0	0	0	0	0	0	0	0	0	0	1	2	3	3	0	3	3	3
2	22	2	2	3	1	1	2	3	0	0	0	0	0	0	0	0	0	0	0	0	0	0	3	4	0	0	0	0	0	0	0	0	0	0	0	0	0	0	0	0	0	2	3	0	1	3	3	3	3
2	21	1	2	2	2	1	1	1	0	0	0	2	0	0	0	0	0	0	0	3	4	0	2	2	1	0	0	0	0	0	0	0	1	0	0	1	1	1	0	0	0	1	2	2	2	0	3	0	0
2	18	1	2	1	2	1	2	1	0	0	0	0	0	0	0	0	0	0	0	1	0	0	0	4	1	0	0	0	0	0	0	0	1	1	1	1	0	0	0	0	0	2	2	3	3	2	3	3	3
2	19	1	2	1	2	1	2	2	0	0	0	0	0	0	0	0	0	0	0	0	0	0	1	1	1	0	0	0	0	0	0	0	0	0	0	0	0	0	0	0	0	2	3	3	3	3	3	3	3
2	22	1	2	2	2	1	2	1	1	0	0	4	0	0	0	0	0	0	1	2	2	1	0	0	0	0	0	0	0	0	0	0	1	0	1	1	1	1	1	1	0	1	2	3	3	0	3	3	3
2	19	1	2	1	2	1	2	2	0	0	0	2	0	0	0	0	0	0	0	3	0	0	1	4	0	0	0	0	0	0	0	0	1	1	0	1	0	0	0	1	0	2	3	2	2	3	2	3	3
1	21	1	2	3	2	1	2	3	0	0	0	2	1	0	0	1	1	2	3	3	4	1	1	4	0	0	0	0	0	0	0	0	1	1	0	1	1	0	1	1	0	2	3	3	2	3	3	3	3
2	18	1	2	1	2	1	2	6	1	0	0	0	0	0	0	1	0	0	0	1	1	0	0	4	0	0	0	0	0	0	0	0	1	1	0	1	1	0	0	0	0	2	3	3	3	0	3	1	2
1	21	2	2	3	1	2	2	1	1	0	0	2	2	0	2	1	0	1	2	2	2	2	4	3	4	0	0	0	0	0	0	0	1	1	1	1	1	1	1	1	1	1	3	0	0	0	0	0	0
1	19	1	2	1	2	2	2	1	3	0	0	0	1	0	1	3	0	0	0	3	0	3	3	3	2	0	0	0	0	0	0	0	2	1	2	1	1	1	2	0	0	2	3	0	2	0	2	2	2
2	21	1	2	4	2	4	2	2	0	0	3	0	3	0	0	0	1	0	3	4	0	3	1	3	1	0	0	0	0	0	0	0	2	1	2	2	1	2	1	0	1	1	3	2	2	3	3	3	3
1	19	2	2	1	1	2	1	4	0	0	0	1	1	2	1	1	1	3	0	3	0	0	1	4	2	0	0	0	0	0	0	0	1	0	1	1	0	0	1	0	0	1	3	0	1	0	3	2	0
2	19	1	2	2	2	1	2	1	0	0	0	0	0	0	0	0	0	0	0	0	0	0	3	3	2	0	0	0	0	0	0	0	1	1	1	1	0	0	1	0	0	2	3	0	2	3	3	3	3
1	22	2	2	2	1	2	1	3	0	0	0	0	0	0	0	0	0	0	0	1	0	0	1	4	2	0	0	0	0	0	0	0	0	0	0	0	0	0	0	0	0	1	3	2	2	0	3	3	2
2	21	1	2	3	2	1	2	3	0	0	0	0	1	0	0	0	1	0	0	3	0	0	1	3	1	0	0	0	0	0	0	0	1	1	0	0	1	0	0	0	0	3	3	0	1	2	2	2	1
2	19	1	2	2	2	1	2	4	0	0	0	0	0	0	0	0	0	0	0	0	0	0	3	3	3	0	0	0	0	0	0	0	0	0	0	0	0	0	0	0	0	2	3	1	3	0	3	3	3
2	19	1	2	1	1	2	2	1	0	0	0	2	1	0	1	0	0	1	0	3	1	0	0	2	0	0	0	0	0	0	0	0	1	0	0	0	1	0	1	1	0	2	3	3	0	3	3	1	3
1	19	2	2	1	1	1	2	2	0	0	0	0	0	0	0	0	0	0	0	1	1	1	0	1	1	0	0	0	0	0	0	0	1	0	0	0	0	0	1	0	0	2	2	2	3	0	3	3	3
1	20	1	2	2	1	2	2	1	0	0	0	0	0	0	0	0	4	0	0	0	0	2	3	4	0	0	0	0	0	0	0	0	3	3	3	3	3	3	3	3	0	3	2	0	2	3	3	3	3
2	20	1	2	3	1	1	2	1	0	0	0	0	0	0	0	0	0	0	0	0	0	0	2	2	2	0	0	0	0	0	0	0	0	0	0	0	0	0	0	0	0	3	3	3	3	0	3	3	3
2	20	1	2	1	1	2	2	1	0	0	0	0	0	0	1	0	0	0	3	3	4	3	1	2	1	0	0	0	0	0	0	0	1	0	0	1	1	0	1	1	0	2	3	1	1	0	3	0	3
2	20	1	2	2	2	1	2	3	0	0	0	0	3	0	0	0	0	0	3	3	0	3	2	3	1	0	0	0	0	0	0	0	1	1	0	1	1	0	0	0	0	2	2	2	2	3	3	3	3
2	20	1	2	3	2	1	2	1	0	0	0	0	0	0	0	0	0	0	0	1	0	0	2	2	2	0	0	0	0	0	0	0	1	0	0	1	0	0	1	0	0	2	3	2	2	2	3	2	3
2	21	1	2	2	2	1	2	2	0	0	1	0	0	0	0	3	0	1	0	3	3	3	2	2	0	0	0	0	0	0	0	0	1	1	0	1	1	0	0	0	0	1	2	3	2	0	2	2	2
2	19	1	2	1	2	1	2	1	0	0	0	0	0	0	0	0	0	0	0	0	0	0	0	1	1	0	0	0	0	0	0	0	1	0	0	0	0	0	0	0	0	1	2	1	1	3	3	3	3
1	18	2	2	1	1	2	1	1	1	0	0	0	0	0	1	0	1	0	0	1	0	1	0	4	4	0	0	0	0	0	0	0	0	0	0	0	0	0	0	0	0	2	3	0	2	0	3	1	0
2	19	1	2	1	2	2	2	3	0	0	0	0	0	0	0	0	0	0	0	1	0	0	1	1	1	0	0	0	0	0	0	0	1	1	0	0	0	0	1	0	0	1	0	2	2	0	2	3	2
2	19	1	2	1	2	1	2	1	0	0	0	0	0	0	0	0	0	0	0	0	0	0	2	3	1	0	0	0	0	0	0	0	0	0	0	0	0	0	0	0	0	1	2	0	2	0	3	3	3
1	22	1	2	3	1	1	2	1	0	0	0	0	0	0	0	1	0	1	0	0	3	3	2	3	2	0	0	0	0	0	0	0	0	0	0	1	0	0	0	0	0	2	2	3	3	3	3	3	3
2	22	1	2	3	2	1	2	1	0	0	0	0	3	0	0	0	0	0	0	3	0	3	1	3	0	0	0	0	0	0	0	0	1	1	1	1	1	1	0	0	0	3	2	0	2	0	3	3	3
2	23	1	2	5	3	1	1	3	0	0	0	0	0	0	0	0	0	3	0	1	0	0	0	2	0	0	0	0	0	0	0	0	0	0	0	0	0	0	0	0	0	3	3	3	3	3	3	3	3
1	23	2	2	3	1	2	2	1	0	0	0	0	0	0	0	0	0	0	0	1	1	0	3	1	0	0	0	0	0	0	0	0	1	0	0	1	0	1	0	0	0	3	3	1	1	0	3	0	3
2	21	1	2	3	2	1	2	2	0	0	0	0	0	1	4	1	0	0	4	4	3	3	2	4	4	0	0	0	0	0	0	0	1	1	2	2	2	2	2	2	2	1	2	1	1	0	2	0	2
2	21	1	2	3	2	1	1	2	0	0	0	0	0	0	0	0	0	0	0	3	0	0	2	2	2	0	0	0	0	0	0	0	1	1	0	1	1	1	1	0	0	3	2	1	3	0	3	3	3
2	21	1	2	2	1	2	2	1	1	1	3	1	1	0	1	1	0	3	0	1	4	3	3	3	3	0	0	0	0	0	0	0	1	1	1	1	1	1	1	1	1	3	2	1	1	0	3	3	3
1	20	1	2	3	2	1	2	1	3	0	0	0	0	0	0	0	1	0	0	1	2	0	1	4	2	0	0	0	0	0	0	0	1	1	1	1	1	1	1	0	0	2	2	2	2	0	3	2	3
1	18	1	2	1	2	2	2	1	0	0	1	0	0	0	0	0	0	0	0	0	0	0	0	0	0	0	0	0	0	0	0	0	0	0	0	0	0	0	0	0	0	1	3	0	2	0	3	1	2
2	18	1	2	1	2	1	2	3	3	0	0	0	3	0	0	0	0	0	0	0	3	3	1	3	1	0	0	0	0	0	0	0	1	0	0	1	0	0	0	0	0	3	3	3	2	3	3	3	3
2	20	1	2	3	8	1	2	1	1	1	0	0	0	0	0	1	0	0	0	3	0	0	2	3	4	0	0	0	0	0	0	0	0	0	0	0	0	1	0	0	0	2	2	0	2	0	3	2	2
2	20	1	2	3	2	1	2	2	0	0	0	0	0	0	0	0	0	0	0	3	3	3	2	3	1	0	0	0	0	0	0	0	1	0	1	0	0	0	0	0	0	2	2	2	2	0	3	3	3
2	22	1	2	3	1	1	2	2	0	0	0	0	0	0	0	0	0	0	0	1	1	0	0	2	2	0	0	0	0	0	0	0	0	0	0	0	0	0	0	0	0	3	3	2	2	0	2	2	3
2	18	1	2	1	2	2	2	6	0	0	0	1	0	0	0	0	2	0	0	0	0	0	0	2	2	0	0	0	0	0	0	0	3	0	3	1	0	1	0	0	0	1	2	1	1	2	2	2	2
1	19	1	2	1	2	2	2	3	0	0	0	0	1	1	2	1	1	0	1	1	1	1	3	4	0	0	0	0	0	0	0	0	1	0	2	1	1	0	1	0	0	3	2	1	2	0	3	2	1
2	21	1	2	3	2	1	2	1	0	0	0	0	0	0	0	0	0	0	1	1	2	1	1	3	2	0	0	0	0	0	0	0	0	1	0	0	0	1	0	0	0	1	2	2	2	0	2	2	2
2	21	1	2	3	2	1	2	1	0	0	0	0	0	0	0	0	0	0	0	0	0	0	1	3	1	0	0	0	0	0	0	0	0	0	0	1	0	0	0	0	0	2	3	3	3	0	3	3	3
2	23	2	2	4	1	1	2	1	0	0	0	0	0	0	0	0	0	0	0	0	0	0	0	0	0	0	0	0	0	0	0	0	0	0	0	0	0	0	0	0	0	2	3	1	3	3	3	3	3
1	22	1	2	2	2	1	2	1	4	4	4	4	4	4	4	4	4	4	4	4	4	4	0	4	0	0	0	0	0	0	0	0	0	0	0	0	0	0	0	0	0	3	3	3	3	0	3	3	3
2	19	1	2	1	2	1	2	1	0	0	0	3	0	0	0	0	0	0	3	3	3	3	0	3	3	0	0	0	0	0	0	0	1	1	1	1	1	1	2	0	1	1	2	0	2	0	3	0	2
2	22	1	2	1	2	1	2	2	0	0	0	0	0	0	0	0	0	0	0	0	0	0	2	2	0	0	0	0	0	0	0	0	0	0	0	0	0	0	0	0	0	1	3	1	1	2	2	2	2
2	18	1	2	1	2	2	2	1	0	0	0	0	0	0	0	0	0	0	0	0	0	0	3	3	0	0	0	0	0	0	0	0	1	1	0	0	0	0	0	0	0	2	2	2	2	0	2	2	2
2	21	1	2	3	2	5	2	1	0	0	0	0	0	0	0	0	0	0	0	3	0	0	4	4	1	0	0	0	0	0	0	0	1	0	0	0	0	0	1	0	0	3	2	3	3	0	3	2	3
2	18	1	2	1	2	1	2	1	0	1	0	0	3	0	0	1	0	0	3	4	0	3	2	3	1	0	0	0	0	0	0	0	2	1	0	2	1	0	2	1	0	2	2	1	1	0	3	2	2
2	20	1	2	3	2	1	2	1	0	0	0	1	3	0	1	1	0	0	0	3	3	3	4	4	1	0	0	0	0	0	0	0	1	1	1	1	2	1	1	0	0	1	2	1	2	0	3	1	1
2	21	2	2	3	1	1	2	1	1	1	3	1	0	0	0	0	0	0	0	2	3	1	0	1	1	0	0	0	0	0	0	0	1	1	1	0	1	1	1	0	0	2	3	1	2	1	3	3	2
2	18	1	2	1	2	2	2	3	0	0	0	0	0	0	0	0	0	0	0	3	0	0	0	1	3	0	0	0	0	0	0	0	0	0	0	0	0	0	0	0	0	2	3	0	2	0	3	3	3
2	19	1	2	1	2	2	2	1	0	0	0	0	3	0	0	0	0	0	0	0	2	0	1	2	1	0	0	0	0	0	0	0	1	0	1	1	1	0	1	0	0	3	3	1	1	3	3	0	2
2	19	1	2	1	2	1	2	3	0	0	0	1	0	0	0	0	0	0	0	3	0	0	1	2	1	0	0	0	0	0	0	0	1	1	1	1	0	0	0	0	0	3	2	1	2	3	3	2	3
2	21	1	2	3	2	1	2	2	0	0	0	0	0	0	0	0	0	0	0	3	3	3	3	2	2	0	0	0	0	0	0	0	1	0	0	0	0	0	1	0	0	3	3	3	2	0	3	2	3
2	18	1	2	1	2	1	2	1	0	0	0	0	0	0	0	0	0	0	0	1	0	0	1	2	1	0	0	0	0	0	0	0	0	0	0	0	0	0	0	0	0	3	2	3	3	0	3	3	3
2	18	1	2	1	2	1	2	1	0	0	0	0	0	0	0	0	0	0	3	3	3	3	2	4	2	0	0	0	0	0	0	0	1	1	1	1	0	1	1	0	0	1	3	2	2	0	3	0	3
1	23	1	2	4	3	4	1	2	0	0	0	0	0	0	0	0	0	0	0	0	0	0	3	3	3	0	0	0	0	0	0	0	0	0	0	0	0	0	0	0	0	3	3	2	3	2	3	2	3
2	21	1	2	3	2	1	2	3	0	0	0	0	0	0	0	0	0	0	0	1	1	1	2	4	2	0	0	0	0	0	0	0	1	1	3	1	3	1	1	0	0	2	2	3	2	0	3	3	3
2	20	1	2	3	2	1	2	5	0	1	0	0	0	0	0	0	1	0	0	3	3	3	1	3	1	0	0	0	0	0	0	0	1	1	1	1	1	1	0	0	0	1	3	2	1	3	3	2	1
2	21	1	2	2	2	1	2	2	1	0	4	4	3	0	0	0	0	0	3	0	3	3	1	3	3	0	0	0	0	0	0	0	2	1	2	2	2	1	2	2	1	2	3	1	1	0	3	3	3
1	24	1	2	1	2	1	1	1	0	0	0	0	0	0	0	0	0	0	0	0	2	0	1	2	1	0	0	0	0	0	0	0	0	0	1	0	0	1	0	0	0	1	3	1	2	3	3	3	3
1	20	1	2	1	1	2	2	2	0	0	0	1	0	0	1	0	1	0	1	4	2	1	2	1	1	0	0	0	0	0	0	0	1	1	1	1	1	1	1	1	0	3	0	3	2	0	3	3	2
1	23	2	2	3	1	2	2	2	0	0	0	0	0	0	0	0	0	0	0	0	1	0	0	1	1	0	0	0	0	0	0	0	0	0	0	0	0	0	0	0	0	3	2	2	2	3	3	3	3
2	18	1	2	1	2	1	2	1	0	0	0	0	0	0	0	0	0	0	0	1	0	0	2	3	2	0	0	0	0	0	0	0	1	0	0	1	0	0	0	0	0	1	3	1	1	0	3	3	3
1	21	1	2	1	1	1	2	2	1	0	0	0	1	1	1	0	0	0	0	3	3	3	2	3	3	0	0	0	0	0	0	0	1	0	1	0	0	1	0	0	0	3	2	2	1	0	3	2	2
1	19	1	2	1	2	2	2	4	0	0	3	0	3	0	0	3	0	0	0	3	0	3	0	0	0	0	0	0	0	0	0	0	1	0	1	1	0	0	0	0	0	3	2	1	1	0	3	3	3
2	19	1	2	1	2	1	2	1	0	0	0	0	0	0	0	0	0	0	1	3	3	0	2	3	1	0	0	0	0	0	0	0	1	0	0	0	1	0	0	0	0	2	3	1	2	0	3	0	2
2	19	1	2	1	2	2	2	2	0	0	0	0	0	0	0	0	0	0	0	0	0	0	2	3	1	0	0	0	0	0	0	0	0	0	0	0	0	0	0	0	0	3	3	3	3	0	3	0	3
1	21	1	2	3	2	2	2	1	1	1	1	0	1	2	1	1	1	0	1	4	4	3	4	3	3	0	0	0	0	0	0	0	0	1	0	2	0	3	0	1	0	1	2	1	1	0	3	2	2
2	20	1	2	3	1	1	1	3	3	0	3	4	0	0	0	0	0	0	4	3	0	4	2	3	1	0	0	0	0	0	0	0	1	2	2	1	1	2	1	1	1	2	2	0	1	3	3	3	0
1	20	1	2	1	1	2	2	1	1	1	1	0	1	1	1	0	0	0	0	3	3	3	0	4	4	0	0	0	0	0	0	0	2	2	2	2	2	2	2	2	0	3	2	1	1	2	2	2	2
1	20	2	2	2	1	2	2	2	1	0	0	0	0	0	3	3	0	0	0	3	3	3	4	4	2	0	0	0	0	0	0	0	0	1	0	1	0	0	0	0	0	3	3	3	3	3	3	3	3
1	19	2	2	1	1	2	1	1	1	0	1	1	1	0	2	1	1	0	0	4	4	3	1	3	2	0	0	0	0	0	0	0	1	1	1	1	1	1	1	0	0	1	3	0	0	0	2	2	0
1	22	1	2	3	1	1	2	1	0	0	4	0	0	0	0	3	1	0	0	0	0	3	1	1	1	0	0	0	0	0	0	0	0	0	0	1	0	0	0	0	0	3	2	0	3	3	2	2	2
2	22	1	2	4	2	4	2	1	0	0	0	0	0	0	0	0	0	0	0	0	3	0	2	3	2	0	0	0	0	0	0	0	2	1	1	2	1	1	0	0	0	1	3	0	1	0	3	0	3
2	20	1	2	2	1	2	2	2	0	0	0	0	0	0	0	0	0	0	3	3	3	3	3	3	3	0	0	0	0	0	0	0	1	1	0	0	0	1	0	0	0	1	2	1	1	0	3	2	3
1	19	1	2	1	2	2	1	2	0	0	0	1	0	1	3	4	0	0	4	4	3	3	1	2	1	0	0	0	0	0	0	0	1	1	1	1	1	1	1	1	0	1	2	0	1	0	3	3	0
2	21	1	2	3	2	1	2	1	3	0	0	2	3	3	1	0	1	0	1	4	4	3	2	3	2	0	0	0	0	0	0	0	2	1	1	2	1	1	1	0	1	2	3	2	2	3	3	1	3
2	20	1	2	3	2	1	2	1	0	0	0	0	0	0	0	0	0	0	0	0	0	0	0	3	0	0	0	0	0	0	0	0	0	0	0	0	0	0	0	0	0	1	3	1	3	0	3	2	3
2	19	1	2	1	2	2	2	2	0	0	0	0	0	0	0	0	0	0	0	1	0	1	1	1	1	0	0	0	0	0	0	0	0	0	0	0	0	0	0	0	0	1	3	1	1	0	3	0	3
1	19	2	2	1	2	1	2	1	0	0	0	0	0	0	0	1	0	0	0	1	0	0	1	2	0	0	0	0	0	0	0	0	0	0	0	0	0	0	0	0	0	3	2	2	2	3	3	3	2
2	22	1	2	3	2	1	2	2	0	0	0	0	0	0	0	0	0	0	0	1	0	0	3	4	1	0	0	0	0	0	0	0	1	1	2	1	1	1	1	1	0	1	3	1	1	0	3	3	3
2	20	1	2	3	2	2	2	2	1	0	0	3	4	0	3	3	0	0	3	3	0	4	2	3	2	0	0	0	0	0	0	0	3	3	3	3	3	3	3	3	3	1	2	1	1	0	3	3	3
2	18	1	2	1	2	2	2	2	0	0	0	0	0	0	0	0	0	0	0	3	3	3	4	1	0	0	0	0	0	0	0	0	0	0	0	1	0	0	0	0	0	1	3	1	3	0	3	3	3
1	22	1	2	4	3	2	1	3	0	0	0	0	0	0	0	0	0	0	0	0	0	0	4	4	4	0	0	0	0	0	0	0	0	1	0	1	1	0	1	0	1	2	0	1	2	0	2	2	2
2	19	1	2	2	2	1	2	2	1	0	1	0	0	0	0	0	0	0	0	3	3	3	2	4	1	0	0	0	0	0	0	0	1	1	2	1	2	0	2	0	0	3	2	0	2	0	3	3	3
2	18	1	2	1	2	1	2	1	0	0	0	0	0	0	0	0	0	0	0	0	0	0	1	1	0	0	0	0	0	0	0	0	1	0	1	1	0	0	0	0	0	2	3	1	1	0	0	0	0
1	24	1	2	2	3	1	1	2	0	0	0	0	0	0	0	0	0	0	0	3	0	0	4	4	2	0	0	0	0	0	0	0	1	0	0	0	0	0	1	0	0	1	2	0	1	0	3	3	2
2	20	1	2	2	2	1	2	1	0	0	0	0	0	0	0	0	0	0	0	0	1	0	0	4	1	0	0	0	0	0	0	0	0	0	0	0	0	0	0	0	0	2	2	3	3	0	3	3	3
2	19	1	2	1	2	2	2	1	0	0	0	0	0	0	0	0	0	0	0	0	0	0	2	2	2	0	0	0	0	0	0	0	1	0	0	1	1	0	0	0	0	2	2	2	2	0	3	3	3
2	18	1	2	1	2	1	2	4	0	0	0	0	0	0	0	0	0	0	1	1	0	1	3	4	2	0	0	0	0	0	0	0	1	0	0	1	1	0	1	0	0	2	3	3	2	3	3	3	3
1	19	1	2	1	2	1	2	1	0	0	0	0	0	0	0	0	0	0	0	0	0	0	0	0	0	0	0	0	0	0	0	0	0	0	0	0	0	0	0	0	0	1	3	0	2	3	3	3	3
1	20	1	2	1	2	1	1	1	0	0	0	0	0	0	0	0	0	0	0	1	0	0	0	0	0	0	0	0	0	0	0	0	0	0	0	0	0	0	0	0	0	3	2	2	3	0	3	3	3
1	20	2	2	2	1	2	2	1	0	0	0	0	0	0	0	0	0	0	0	0	0	0	1	2	1	0	0	0	0	0	0	0	0	0	0	0	0	0	0	0	0	3	3	3	3	3	3	3	3
2	18	1	2	1	2	1	2	2	0	0	0	0	0	0	0	0	0	0	0	0	0	0	2	3	1	0	0	0	0	0	0	0	1	1	3	2	1	1	1	1	0	2	2	2	2	0	3	3	3
2	19	1	2	1	2	3	2	1	0	0	0	0	0	0	0	0	0	0	0	2	1	0	1	1	0	0	0	0	0	0	0	0	1	1	1	1	0	0	1	0	0	2	3	1	2	3	3	2	3
2	19	1	2	1	2	2	2	1	0	0	0	0	0	0	0	0	0	0	0	1	0	0	2	4	2	0	0	0	0	0	0	0	2	1	0	1	1	0	1	0	0	2	2	0	1	0	3	0	3
2	19	1	2	1	2	1	2	2	0	0	3	0	0	0	0	3	0	0	0	3	0	0	0	2	2	0	0	0	0	0	0	0	0	0	2	1	0	1	2	2	0	2	3	2	2	3	2	2	2
2	21	1	2	3	2	1	1	2	0	0	0	0	3	0	3	0	3	0	3	3	0	3	0	2	1	0	0	0	0	0	0	0	0	1	2	0	0	0	0	1	0	2	2	1	1	0	3	2	0
2	20	1	2	2	2	1	2	2	0	0	0	1	0	0	0	0	0	0	0	0	0	0	2	2	1	0	0	0	0	0	0	0	1	0	1	1	1	0	1	0	0	3	3	0	1	3	3	3	3
1	21	1	2	3	2	1	1	2	0	0	0	1	0	0	0	0	0	0	2	3	0	1	4	4	4	0	0	0	0	0	0	0	0	2	2	1	0	0	0	0	0	1	1	1	1	3	3	3	3
2	20	2	2	1	1	2	2	2	1	0	0	3	0	0	0	0	0	0	0	3	0	0	0	4	2	0	0	0	0	0	0	0	0	0	2	1	0	0	0	0	0	2	2	2	1	0	3	2	1
2	20	1	2	3	2	1	2	1	0	0	0	0	0	0	0	0	0	0	0	1	1	0	0	2	0	0	0	0	0	0	0	0	1	1	0	1	1	1	1	0	0	2	2	1	2	3	2	2	2
1	20	2	2	1	1	2	2	1	1	1	1	1	3	0	3	0	3	3	3	3	4	1	2	3	4	0	0	0	0	0	0	0	1	1	0	1	0	0	0	0	0	3	2	3	3	3	2	3	3
1	21	2	2	3	1	1	2	1	0	0	0	0	0	0	0	0	0	1	0	1	0	0	2	3	0	0	0	0	0	0	0	0	0	1	0	1	0	0	0	0	0	2	3	3	3	0	3	2	3
2	19	1	2	1	2	2	2	2	0	0	0	0	0	0	0	0	0	0	0	3	0	0	0	1	1	0	0	0	0	0	0	0	1	1	1	1	0	0	0	0	0	1	3	2	2	0	3	3	3
2	20	1	2	2	2	1	2	1	0	0	0	0	0	0	1	0	0	0	1	1	1	1	1	4	2	0	0	0	0	0	0	0	1	1	1	1	0	1	0	0	0	2	3	2	2	0	3	0	3
2	18	1	2	1	2	1	2	2	0	0	0	0	0	0	0	0	0	0	0	0	0	0	1	2	1	0	0	0	0	0	0	0	1	1	0	1	0	0	1	0	0	2	3	1	3	3	3	3	3
2	18	1	2	1	2	1	2	6	0	0	0	3	0	0	0	0	0	0	3	3	0	3	2	3	3	0	0	0	0	0	0	0	1	1	2	1	2	1	1	0	0	1	3	1	2	0	3	3	3
2	18	1	2	1	2	1	2	3	0	0	0	0	0	0	0	0	0	0	1	1	0	1	2	2	1	0	0	0	0	0	0	0	1	1	0	1	0	0	0	0	0	1	3	2	2	0	3	3	3
2	19	1	2	1	2	2	2	3	0	0	0	0	0	0	0	0	0	0	0	0	0	0	0	2	0	0	0	0	0	0	0	0	0	0	0	0	0	0	0	0	0	3	3	0	3	0	3	3	3
2	19	1	2	1	2	3	2	4	0	0	0	0	0	0	0	0	0	0	0	0	0	0	2	3	1	0	0	0	0	0	0	0	0	0	0	0	0	0	0	0	0	3	2	3	3	0	3	3	3
1	21	1	2	2	2	1	2	1	4	1	1	1	3	1	3	4	0	0	3	3	3	3	1	2	2	0	0	0	0	0	0	0	1	1	1	1	1	1	1	1	0	1	2	1	1	0	2	2	2
2	26	1	2	5	3	1	2	1	0	0	0	0	0	0	0	0	0	0	3	3	3	3	3	3	3	0	0	0	0	0	0	0	1	2	2	2	2	2	2	2	0	1	2	2	2	3	3	3	3
1	20	1	2	1	2	2	1	2	0	0	0	0	0	1	0	1	1	0	0	0	0	0	1	1	1	0	0	0	0	0	0	0	1	1	1	1	2	0	1	0	0	1	2	1	1	0	3	3	3
2	20	1	2	2	2	2	2	1	0	0	1	0	0	0	3	3	0	0	3	3	0	0	4	4	4	0	0	0	0	0	0	0	1	0	0	1	0	0	0	0	0	2	3	1	2	0	3	0	3
1	20	1	2	2	1	2	2	1	0	0	2	2	2	1	1	3	1	1	3	3	3	3	2	2	4	0	0	0	0	0	0	0	2	1	2	2	1	1	1	0	0	1	3	2	1	0	3	1	3
1	21	1	2	2	2	4	2	1	0	0	0	0	0	0	0	0	0	0	1	1	4	0	2	3	4	0	0	0	0	0	0	0	3	3	3	3	3	1	3	1	0	1	2	0	1	0	3	3	2
1	20	1	2	1	1	2	2	2	1	0	3	4	0	0	0	0	0	0	0	4	4	0	0	1	0	0	0	0	0	0	4	0	0	0	0	0	0	0	0	0	0	2	2	1	2	0	2	2	2
2	21	1	2	3	2	1	2	1	0	0	0	2	1	0	1	1	0	1	1	1	1	1	4	4	3	0	0	0	0	0	0	0	0	0	0	0	0	0	0	0	0	1	3	3	3	3	3	3	3
2	25	1	2	5	4	2	1	3	3	0	0	0	3	0	0	0	1	0	3	3	3	0	3	4	4	0	0	0	0	0	0	0	3	2	3	3	2	2	3	3	0	2	2	0	0	0	3	3	0
2	20	1	2	1	2	1	2	1	0	0	0	0	0	0	0	0	0	0	0	0	3	0	2	3	3	0	0	0	0	0	0	0	0	0	0	0	0	0	0	0	0	2	2	3	3	0	3	0	3
1	20	2	2	3	1	4	2	1	0	0	0	0	0	0	0	0	0	0	0	0	0	0	0	0	0	0	0	0	0	0	0	0	0	0	0	0	0	0	0	0	0	0	0	0	0	0	0	0	0
2	18	2	2	1	2	2	2	1	0	0	0	0	0	0	0	0	0	0	0	0	0	0	1	3	2	0	0	0	0	0	0	0	1	1	1	1	1	0	1	0	0	1	2	2	2	3	3	3	3
2	18	1	2	1	2	1	1	6	0	0	0	0	0	0	0	0	0	0	0	0	0	0	2	2	1	0	0	0	0	0	0	0	0	0	0	0	0	0	0	0	0	3	3	3	3	0	3	3	3
2	20	2	2	2	1	2	2	1	0	0	0	0	0	0	0	0	0	0	0	1	1	0	0	0	0	0	0	0	0	0	0	0	0	0	0	0	0	0	0	0	0	2	3	3	1	0	3	3	3
2	21	1	2	3	2	1	2	1	3	0	4	0	3	0	4	0	0	3	4	3	4	4	1	4	3	0	0	0	0	0	0	0	3	1	1	1	0	1	2	0	0	0	2	0	1	0	3	3	2
2	19	1	2	1	2	2	2	2	0	0	0	0	0	0	0	0	0	0	0	3	3	0	2	2	2	0	0	0	0	0	0	0	1	0	1	1	1	1	1	0	0	1	3	1	1	3	3	3	3
1	23	1	2	4	3	2	1	1	1	0	0	0	0	0	0	1	0	1	3	1	3	3	0	4	2	0	0	0	0	0	0	0	1	1	0	1	0	2	2	1	1	2	2	1	2	0	3	3	1
1	22	1	2	3	1	1	2	3	0	0	0	0	0	0	0	0	0	0	0	0	1	1	0	3	4	0	0	0	0	0	0	0	0	0	0	0	0	0	0	0	0	1	2	2	2	2	2	2	2
2	18	1	2	1	2	2	1	2	0	0	0	0	0	0	0	0	0	0	0	1	0	1	1	1	0	0	0	0	0	0	0	0	0	0	1	1	0	0	0	0	0	3	2	1	2	0	3	3	0
1	21	1	2	3	8	1	2	1	0	0	0	0	0	0	0	3	0	0	0	3	3	0	4	4	2	0	0	0	0	0	0	0	1	0	2	1	3	0	0	0	0	2	2	0	3	0	3	3	3
2	25	1	2	1	3	1	1	3	0	0	0	0	0	0	0	0	0	3	0	3	0	0	2	2	0	0	0	0	0	0	0	0	0	0	0	0	0	0	0	0	0	2	3	2	1	3	3	3	3
2	19	1	2	1	1	3	2	1	0	0	0	0	0	0	0	0	0	0	0	1	1	0	3	3	2	0	0	0	0	0	0	0	1	0	1	0	1	0	0	0	0	1	3	1	2	0	3	3	3
2	19	1	2	1	2	1	2	2	0	0	0	0	0	0	0	0	0	0	0	0	0	0	0	2	1	0	0	0	0	0	0	0	0	0	0	0	0	0	0	0	0	2	3	3	3	0	3	3	3
2	21	1	2	1	2	2	2	1	0	0	0	0	3	0	0	0	0	0	0	4	4	3	2	2	2	0	0	0	0	0	0	0	1	1	1	1	1	1	1	1	1	1	3	1	1	0	3	2	2
2	21	1	2	3	1	2	2	1	0	0	3	0	1	0	0	1	0	0	3	1	1	3	0	2	0	0	0	0	0	0	0	0	0	0	0	0	0	0	0	0	0	1	2	3	3	2	2	2	2
2	17	1	2	1	2	1	2	3	0	0	0	0	0	0	0	0	0	0	0	0	0	0	1	2	1	0	0	0	0	0	0	0	0	0	0	0	0	0	0	0	0	3	3	3	2	3	3	3	3
1	19	1	2	1	1	2	2	2	1	1	1	2	3	1	0	3	1	0	3	3	0	3	2	3	2	0	0	0	0	0	0	0	3	2	1	2	1	3	3	1	0	1	2	1	0	0	3	2	2
2	20	1	2	2	2	1	2	1	0	0	0	0	0	0	0	0	0	0	0	0	0	0	0	1	0	0	0	0	0	0	0	0	0	0	0	0	0	0	0	0	0	3	3	3	2	3	3	3	3
2	21	2	2	3	1	1	2	2	3	2	0	4	3	0	3	0	3	3	0	3	3	3	3	2	3	0	0	0	0	0	0	0	1	0	1	1	0	0	0	0	0	3	2	1	2	3	3	2	3
2	20	1	2	2	2	2	2	1	0	0	0	0	0	0	0	0	0	0	0	0	0	0	2	2	1	0	0	0	0	0	0	0	2	1	1	1	0	0	1	1	0	2	3	1	1	0	3	0	3
2	20	1	2	2	2	1	1	4	0	0	0	1	0	0	0	0	1	0	0	0	0	0	1	2	1	0	0	0	0	0	0	0	0	0	0	0	0	0	0	0	0	2	2	3	2	0	3	3	3
2	20	1	2	1	2	2	1	3	0	0	0	2	0	0	0	0	0	0	0	3	0	0	1	3	1	0	0	0	0	0	0	0	0	0	0	0	0	0	0	0	0	3	3	3	2	3	3	3	3
2	18	1	2	1	2	1	2	1	0	0	0	0	0	0	0	0	0	0	0	0	4	0	1	2	1	0	0	0	0	0	0	0	0	0	0	0	0	0	0	0	0	3	3	3	3	0	3	3	3
2	17	1	2	1	2	3	2	3	0	0	0	0	0	0	0	0	0	0	0	0	0	0	0	1	0	0	0	0	0	0	0	0	0	0	0	0	0	0	0	0	0	3	3	2	3	3	3	3	3
2	19	1	2	1	2	1	2	2	3	0	0	0	3	0	0	0	0	0	3	3	3	3	0	3	2	0	0	0	0	0	0	0	1	1	1	1	1	0	1	0	0	1	3	1	1	0	1	1	1
1	19	1	2	1	2	2	2	1	0	0	1	0	0	0	0	0	0	0	0	2	2	2	0	4	0	0	0	0	0	0	0	0	1	1	1	1	1	1	1	1	1	2	2	0	3	0	3	0	3
2	21	1	2	3	2	1	1	2	0	0	0	0	0	0	0	0	0	3	0	0	0	0	3	3	1	0	0	0	0	0	0	0	0	0	0	0	0	0	0	0	0	1	2	1	2	0	3	2	2
2	24	1	2	1	2	1	2	1	0	0	0	0	0	0	0	0	0	0	1	0	0	1	2	1	1	0	0	0	0	0	0	0	1	0	1	0	1	0	1	0	0	2	3	1	1	3	3	3	3
1	21	2	2	2	1	2	2	2	0	0	0	1	1	1	1	3	0	2	1	3	3	3	2	3	0	0	0	0	0	0	0	0	2	2	1	1	1	1	1	1	1	1	3	0	2	0	2	1	1
1	19	1	2	1	1	2	2	1	1	0	0	0	0	0	0	0	0	0	0	1	3	3	1	4	1	0	0	0	0	0	0	0	1	0	0	1	0	0	0	0	0	2	2	1	2	0	3	1	3
2	20	1	2	1	2	1	2	3	0	0	0	0	0	0	0	0	0	0	0	0	0	0	2	3	2	0	0	0	0	0	0	0	0	0	0	0	0	0	0	0	0	1	2	0	1	0	2	0	2
2	19	1	2	6	2	2	2	1	0	0	0	0	3	0	0	0	0	0	0	0	0	3	4	4	2	0	0	0	0	0	0	0	1	1	2	1	1	0	1	0	0	1	2	1	2	0	3	2	0
2	21	1	2	3	2	1	2	1	0	0	0	0	3	0	0	0	0	0	1	3	1	3	2	3	1	0	0	0	0	0	0	0	2	2	1	1	1	2	1	0	0	1	2	3	2	0	3	3	3
2	21	2	2	3	1	1	2	1	0	0	1	1	0	0	0	0	0	0	1	3	1	0	2	3	2	0	0	0	0	0	0	0	0	0	0	0	0	1	0	0	0	1	2	2	2	0	3	3	3
1	19	1	2	1	2	1	2	2	0	0	0	0	0	0	0	0	0	0	0	0	0	0	0	3	3	0	0	0	0	0	0	0	0	0	0	0	0	0	0	0	0	2	3	3	3	0	3	3	3
2	21	2	2	1	1	2	2	1	0	0	0	0	0	0	0	0	0	0	0	0	0	0	1	0	0	0	0	0	0	0	0	0	1	0	0	0	0	0	0	0	0	1	3	3	2	0	3	3	3
2	27	1	2	1	2	2	2	1	0	0	0	0	0	0	0	0	0	0	0	1	1	0	0	0	0	0	0	0	0	0	0	0	0	0	0	0	0	0	0	0	0	1	3	3	1	2	3	0	3
2	17	1	2	1	2	1	2	4	0	0	0	0	0	0	0	0	1	0	0	3	0	3	1	2	0	0	0	0	0	0	0	0	2	0	2	1	1	0	1	0	0	2	2	1	2	0	3	3	3
2	19	1	2	1	2	1	2	3	0	0	0	0	0	0	0	0	0	0	0	0	0	0	1	2	1	0	0	0	0	0	0	0	0	1	1	0	0	0	0	0	0	3	2	3	3	0	2	0	1
2	20	1	2	3	2	1	2	2	0	0	0	0	0	1	0	0	0	0	0	0	0	0	3	3	2	0	0	0	0	0	0	0	1	0	1	0	1	0	0	0	0	2	3	1	2	0	3	0	3
2	22	1	2	3	2	1	2	1	0	0	0	0	0	0	0	0	0	0	0	1	1	1	0	1	1	0	0	0	0	0	0	0	0	0	0	0	0	0	0	0	0	1	2	0	2	0	2	2	2
2	19	1	2	2	2	1	2	3	0	0	0	1	0	0	0	0	0	0	0	0	0	0	1	1	0	0	0	0	0	0	0	0	0	0	0	0	0	0	0	0	0	3	2	1	3	3	3	3	3
2	20	1	2	2	2	1	2	2	0	0	0	0	0	0	0	0	0	0	0	0	0	0	1	2	1	0	0	0	0	0	0	0	0	0	0	0	0	0	0	0	0	2	3	1	2	3	3	3	3
2	19	1	2	1	2	2	2	1	0	0	0	0	0	0	0	0	0	0	0	1	0	1	3	1	2	0	0	0	0	0	0	0	0	0	0	1	0	0	0	0	0	1	0	3	2	0	3	0	3
2	23	1	2	1	2	1	2	1	1	0	4	4	3	0	4	4	0	0	0	3	4	3	1	4	4	0	0	0	0	0	0	0	3	1	3	3	1	0	3	0	0	2	2	1	2	0	3	1	3
1	23	1	2	1	2	1	2	1	0	0	0	0	0	0	0	0	0	0	0	0	0	0	4	4	4	0	0	0	0	0	0	0	0	0	0	0	0	0	0	0	0	3	3	0	3	0	3	2	2
1	22	2	2	1	1	2	2	1	0	0	0	0	0	0	0	0	0	0	0	2	0	0	0	3	0	0	0	0	0	0	0	0	1	0	0	0	0	0	0	0	0	3	2	3	3	3	3	3	3
2	20	1	2	3	2	1	2	1	0	0	3	0	0	0	0	0	0	0	0	3	3	3	3	4	3	0	0	0	0	0	0	0	1	1	1	1	0	1	1	0	0	2	2	1	2	3	3	1	3
2	23	2	2	3	1	1	2	1	1	1	0	4	4	0	4	0	0	0	4	4	4	3	0	4	3	0	0	0	0	0	0	0	3	2	2	2	2	3	3	3	1	1	2	0	1	2	3	3	1
2	19	1	2	1	2	1	2	1	1	0	1	1	1	0	1	3	3	0	3	3	3	3	1	4	1	0	0	0	0	0	0	0	2	0	0	1	1	1	2	0	0	2	3	0	2	0	3	2	3
2	22	1	2	4	3	1	2	2	1	0	1	2	1	1	3	2	1	4	3	2	3	3	1	3	2	0	0	0	0	0	0	0	2	2	1	2	1	2	2	2	1	2	2	1	2	0	2	1	2
2	18	1	2	1	2	2	2	2	0	0	0	0	0	0	0	0	0	0	0	0	0	0	1	2	1	0	0	0	0	0	0	0	0	0	0	0	0	0	0	0	0	3	3	3	2	3	3	3	3
1	19	1	2	1	2	2	1	3	0	0	0	0	0	0	0	1	0	0	0	2	0	1	0	1	1	0	0	0	0	0	0	0	0	0	0	0	0	0	0	0	0	3	3	1	1	0	3	0	0
2	21	1	2	3	2	1	2	1	0	0	0	0	0	0	0	0	0	0	0	1	1	1	2	2	2	0	0	0	0	0	0	0	1	1	1	1	1	1	1	1	0	1	3	2	2	3	3	2	3
2	19	1	2	1	2	1	2	6	3	0	1	0	0	0	0	0	0	0	0	0	0	0	2	3	0	0	0	0	0	0	0	0	0	0	0	0	0	0	0	0	0	3	2	3	2	0	3	3	3
1	19	1	2	1	1	3	2	1	1	0	1	1	1	1	1	1	1	0	1	1	1	1	1	1	2	0	0	0	0	0	0	0	1	1	1	1	1	0	0	0	0	2	2	3	2	0	3	3	3
2	18	1	2	1	2	1	2	2	0	0	0	0	0	0	0	0	0	0	0	0	1	0	2	2	0	0	0	0	0	0	0	0	0	0	0	0	0	0	0	0	0	1	2	3	2	0	3	3	3
1	20	1	2	1	1	3	2	2	0	0	0	0	0	0	1	2	0	0	0	2	1	1	1	3	2	0	0	0	0	0	0	0	1	1	1	1	1	1	0	1	0	2	2	1	2	0	3	3	3
2	20	2	2	1	1	1	2	1	0	0	0	0	0	0	0	0	0	0	3	3	3	3	4	3	0	0	0	0	0	0	0	0	1	1	1	1	1	1	1	1	0	1	2	0	2	2	3	0	2
2	19	1	2	1	2	1	2	2	0	0	0	0	0	0	0	0	0	0	0	0	0	0	0	1	1	0	0	0	0	0	0	0	0	0	0	0	0	0	0	0	0	2	3	3	3	0	3	3	3
1	21	1	2	3	1	1	2	2	1	0	0	2	0	1	1	0	0	0	1	1	1	3	0	4	4	0	0	0	0	0	0	0	0	0	0	0	0	0	0	0	0	2	3	0	2	0	2	0	2
2	18	1	2	1	2	1	2	2	0	0	0	0	1	0	0	0	0	3	0	3	0	0	2	3	1	0	0	0	0	0	0	0	0	0	1	0	0	0	0	0	0	3	2	1	2	0	3	3	3
1	20	2	2	3	1	2	2	1	0	0	0	0	0	0	0	0	0	0	0	0	0	0	0	0	0	0	0	0	0	0	0	0	0	0	0	0	0	0	0	0	0	0	3	3	3	0	3	3	3
1	20	1	2	1	2	2	2	1	1	0	0	0	0	0	0	3	0	0	0	3	0	3	2	2	2	0	0	0	0	0	0	0	1	0	0	1	0	0	0	0	0	2	2	3	2	0	3	3	3
1	20	1	2	2	1	2	1	3	0	0	3	0	0	0	0	0	0	0	0	3	3	3	2	3	2	0	0	0	0	0	0	0	1	0	0	0	0	0	1	1	1	1	3	2	3	0	3	3	0
2	18	1	2	1	2	1	2	2	0	0	0	0	0	0	0	0	0	0	0	1	1	1	1	3	3	0	0	0	0	0	0	0	0	0	0	0	0	0	0	0	0	2	2	1	2	3	3	3	3
2	20	1	2	2	2	1	1	2	0	0	0	0	0	0	0	0	0	0	0	1	0	0	0	2	0	0	0	0	0	0	0	0	0	0	0	0	0	0	0	0	0	2	3	0	2	3	3	3	0
2	18	1	2	1	2	1	2	1	0	0	0	0	0	0	0	0	0	0	0	1	0	0	3	2	4	0	0	0	0	0	0	0	0	0	0	1	1	1	1	1	0	2	3	2	2	0	3	1	3
2	21	1	2	1	2	1	2	1	0	0	0	0	0	0	0	0	0	0	0	0	0	0	2	4	2	0	0	0	0	0	0	0	0	0	0	0	0	0	0	0	0	2	2	3	1	0	3	3	3
1	22	1	1	4	3	1	2	2	1	0	3	0	0	0	0	0	0	0	0	3	3	0	4	4	4	0	0	0	0	0	0	0	3	1	2	2	1	1	1	1	0	1	2	0	2	3	3	0	3
1	22	1	2	3	1	1	2	3	4	4	4	1	0	0	2	1	0	0	1	1	2	1	4	4	4	0	0	0	0	0	0	0	0	0	0	0	0	0	0	0	0	0	2	0	3	3	3	0	3
1	19	1	2	1	2	2	1	3	3	3	3	3	3	3	3	3	3	3	3	3	3	3	2	2	2	0	0	0	0	0	0	0	1	1	1	1	1	1	1	1	1	1	3	0	1	2	2	2	2
2	18	1	2	1	2	2	2	3	0	0	1	3	3	1	4	3	2	0	4	4	3	3	3	4	4	0	0	0	0	0	0	0	3	3	1	3	3	3	2	1	0	0	3	1	0	0	2	1	1
2	19	1	2	1	2	1	2	1	0	0	0	0	0	0	0	0	0	0	0	0	0	0	2	2	2	0	0	0	0	0	0	0	0	0	0	0	0	0	1	0	0	1	2	3	2	0	3	0	3
2	21	1	2	2	1	1	2	1	0	0	0	0	0	0	0	0	0	0	0	0	0	0	2	3	2	0	0	0	0	0	0	0	1	0	0	0	1	0	0	0	0	1	3	3	3	0	3	2	3
2	19	1	2	1	2	2	2	1	3	0	3	0	3	3	0	0	0	0	0	3	3	3	3	3	1	0	0	0	0	0	0	0	0	0	0	0	0	0	0	0	0	1	1	0	0	3	2	2	2
1	17	1	2	1	2	1	2	1	0	0	0	0	0	0	0	0	0	0	0	0	1	0	2	3	2	0	0	0	0	0	0	0	0	0	0	0	1	0	0	0	0	2	3	2	2	2	3	3	3
2	18	2	2	1	1	1	2	1	0	0	0	0	0	0	0	0	0	3	0	3	3	0	0	2	1	0	0	0	0	0	0	0	0	0	1	1	0	0	0	0	0	2	3	3	3	0	3	3	3
1	19	1	2	1	1	2	1	2	0	0	0	3	0	0	3	0	0	0	0	0	0	0	4	4	4	0	0	0	0	0	0	0	0	0	0	1	1	0	0	1	0	2	2	2	2	3	3	3	3
2	21	1	2	3	2	1	2	1	3	0	3	0	0	0	0	3	0	0	0	3	4	3	3	3	4	0	0	0	0	0	0	0	2	1	1	1	2	1	2	0	0	2	2	2	2	3	3	1	2
1	19	1	2	2	2	1	2	2	0	0	0	0	0	0	0	0	0	0	0	3	0	3	1	3	1	0	0	0	0	0	0	0	0	0	0	0	0	0	0	0	0	2	3	3	3	0	3	3	3
2	20	1	2	2	2	1	2	1	0	0	0	0	0	0	0	0	1	1	1	2	1	1	2	2	1	0	0	0	0	0	0	0	1	1	1	0	0	1	0	0	0	3	3	3	3	0	3	3	3
2	20	1	2	1	2	2	2	1	0	0	0	0	0	0	1	1	0	0	0	1	0	0	1	2	1	0	0	0	0	0	0	0	0	0	0	1	0	0	0	0	0	2	2	1	3	3	3	3	3
2	21	2	2	2	1	2	2	2	0	0	0	0	0	0	1	1	0	0	0	1	1	1	2	4	0	0	0	0	0	0	0	0	0	0	0	0	0	0	0	0	0	3	3	2	3	0	3	3	3
2	18	1	2	1	2	1	2	1	0	0	0	0	0	0	0	0	0	0	0	0	3	0	2	2	2	0	0	0	0	0	0	0	2	1	1	1	1	0	1	0	0	1	3	1	2	0	3	3	3
2	20	1	2	1	2	1	2	2	0	0	0	0	0	0	0	0	0	0	0	3	0	0	1	3	1	0	0	0	0	0	0	0	1	0	0	1	0	0	1	0	0	2	3	1	1	0	3	3	3
2	18	1	2	1	2	1	2	3	0	0	0	0	0	0	0	0	0	0	0	1	1	1	0	2	3	0	0	0	0	0	0	0	0	1	0	0	1	0	3	1	0	2	2	0	1	2	2	2	1
1	20	1	2	1	2	1	2	2	4	4	4	4	4	4	4	4	4	4	4	4	4	4	0	0	0	0	0	0	0	0	0	0	0	0	0	0	0	0	0	0	0	1	2	1	2	3	3	3	3
1	22	1	2	3	2	1	1	2	0	0	0	0	0	0	0	0	0	0	0	0	0	0	2	2	2	0	0	0	0	0	0	0	0	0	0	0	0	0	0	0	0	2	2	2	2	0	3	0	2
2	21	1	2	2	1	2	2	1	0	0	0	0	0	0	0	0	0	0	0	0	0	0	4	4	0	0	0	0	0	0	0	0	0	0	0	0	0	0	0	0	0	2	2	1	1	0	3	3	3
2	21	1	2	2	2	1	2	2	0	0	0	0	0	0	0	0	0	0	0	1	3	0	2	2	2	0	0	0	0	0	0	0	1	1	1	1	0	0	0	0	0	1	3	2	2	0	3	3	3
2	19	1	2	1	2	1	2	1	1	0	0	3	0	1	0	1	1	0	0	3	4	3	1	2	1	0	0	0	0	0	0	0	1	0	1	1	1	0	0	0	0	3	3	2	2	0	2	0	2
2	21	1	2	3	3	4	1	2	0	0	1	0	0	0	0	3	0	3	3	3	3	3	1	3	2	0	0	0	0	0	0	0	1	0	1	0	1	0	0	0	0	1	3	0	2	0	3	2	2
1	19	1	2	1	2	1	2	1	0	0	0	0	0	0	0	0	0	0	0	0	0	0	2	2	1	0	0	0	0	0	0	0	2	2	2	2	0	0	2	2	0	1	2	0	0	0	3	3	3
2	20	1	2	2	2	1	2	3	0	0	0	0	0	0	0	0	0	0	0	0	0	0	0	4	0	0	0	0	0	0	0	0	0	0	0	0	0	0	0	0	0	2	3	3	2	0	3	0	3
1	20	1	2	1	2	2	2	2	1	0	0	0	0	0	1	0	0	0	1	1	0	1	2	2	2	0	0	0	0	0	0	0	1	1	0	1	1	1	1	1	0	3	3	3	2	0	3	3	3
1	24	1	2	5	2	1	1	1	0	0	0	0	0	0	0	0	0	0	0	1	4	0	3	3	0	0	0	0	0	0	0	0	0	0	0	0	0	0	0	0	0	2	3	1	2	3	3	3	3
1	18	1	2	1	2	2	2	1	1	0	0	0	0	0	0	0	0	0	0	0	0	0	1	3	1	0	0	0	0	0	0	0	0	0	0	0	0	0	0	0	0	2	3	2	2	2	3	3	3
2	19	1	2	1	2	1	2	3	0	0	0	0	0	0	0	0	0	0	1	1	0	1	1	1	1	0	0	0	0	0	0	0	0	0	0	0	0	0	0	0	0	2	3	3	3	0	3	3	3
2	20	1	2	2	2	4	1	3	0	0	0	0	0	0	0	0	0	0	0	0	0	0	0	1	0	0	0	0	0	0	0	0	1	1	1	1	0	0	0	0	0	1	2	0	1	0	3	0	0
2	18	1	2	1	2	1	2	2	0	0	0	0	0	0	0	0	0	0	0	0	0	0	1	3	1	0	0	0	0	0	0	0	0	0	0	0	0	0	1	0	0	1	2	1	1	0	2	2	2
1	20	1	2	1	2	2	2	1	1	1	1	1	1	0	1	1	0	0	1	1	2	1	2	4	2	0	0	0	0	0	0	0	1	1	0	1	0	1	1	0	0	1	2	3	2	3	3	3	3
2	21	2	2	3	1	1	2	2	0	0	0	0	0	0	0	0	0	0	1	2	1	1	4	4	4	0	0	0	0	0	0	0	0	0	1	1	0	0	1	1	0	2	2	1	2	0	3	3	3
1	23	1	2	2	6	2	1	1	0	0	0	0	0	0	0	0	0	0	0	0	0	0	4	4	0	0	0	0	0	0	0	0	0	0	0	0	0	0	0	0	0	2	3	0	2	3	3	3	3
2	19	1	2	2	2	1	2	1	0	0	0	0	0	0	0	0	0	0	0	1	0	1	1	2	1	0	0	0	0	0	0	0	1	0	1	1	0	0	0	0	0	2	2	2	2	2	2	0	2
1	19	2	2	1	1	2	2	2	0	0	0	0	0	0	0	0	0	0	0	0	0	0	0	0	0	0	0	0	0	0	0	0	0	0	0	0	0	0	0	0	0	0	0	0	0	0	0	0	0
1	21	1	2	2	2	1	1	1	3	0	3	0	0	0	0	4	0	0	0	2	3	3	3	2	2	0	0	0	0	0	0	0	0	1	1	1	1	0	0	0	0	2	2	0	2	0	3	0	0
2	20	1	1	2	3	2	2	5	1	0	0	0	0	0	0	0	0	1	1	3	0	0	2	3	1	0	0	0	0	0	0	0	1	0	1	1	1	1	0	0	0	1	2	0	2	0	3	3	3
2	18	1	2	1	2	1	1	3	0	0	0	0	0	0	0	0	0	0	0	1	0	0	0	1	0	0	0	0	0	0	0	0	0	0	0	1	1	0	0	0	0	1	2	0	2	0	3	3	0
2	21	1	2	2	1	2	1	3	0	0	0	0	0	0	0	0	0	1	0	1	0	0	0	1	1	0	0	0	0	0	0	0	0	0	0	0	0	0	0	0	0	3	2	2	3	0	3	3	3
2	22	2	2	3	1	1	2	1	0	0	0	0	0	0	0	0	0	0	1	1	1	2	4	4	4	0	0	0	0	0	0	0	0	0	0	0	0	1	1	1	0	1	0	0	1	0	1	1	2
1	19	1	2	1	2	2	2	2	1	1	1	1	0	0	0	0	0	0	0	0	0	0	4	4	4	0	0	0	0	0	0	0	0	0	0	0	0	0	0	0	0	2	2	2	2	2	2	2	2
1	19	1	2	1	2	1	2	1	3	0	0	0	0	0	0	3	1	0	0	3	3	3	2	4	1	0	0	0	0	0	0	0	1	0	0	0	0	0	0	0	0	3	2	3	3	0	3	3	3
1	19	1	1	1	1	2	1	2	0	0	0	0	0	0	0	0	0	0	0	0	0	0	3	3	1	0	0	0	0	0	0	0	0	0	0	0	0	0	0	0	0	2	2	3	2	3	3	3	3
2	18	1	2	1	2	1	2	1	0	0	0	0	0	0	0	3	0	0	0	3	3	0	0	0	0	0	0	0	0	0	0	0	0	0	0	0	0	0	0	0	0	2	2	3	2	3	3	3	3
1	25	1	2	5	2	1	2	1	0	0	0	0	0	0	0	0	0	0	0	0	0	0	2	2	2	0	0	0	0	0	0	0	0	0	0	0	0	0	0	0	0	2	2	2	0	3	3	3	3
2	19	1	2	1	2	1	2	3	0	0	0	0	0	0	0	0	0	0	1	1	0	1	0	2	1	0	0	0	0	0	0	0	1	0	0	1	0	0	0	0	0	2	3	1	2	2	3	2	2
1	20	1	2	1	2	2	2	3	0	0	0	0	0	0	0	1	0	0	0	2	1	0	0	0	0	0	0	0	0	0	0	0	1	1	1	1	1	1	1	1	0	3	2	1	2	3	3	2	2
1	23	1	2	3	1	2	2	3	0	0	0	1	1	0	0	0	0	0	0	0	0	0	4	4	0	0	0	0	0	0	0	0	0	0	0	0	0	0	0	0	0	2	3	3	3	3	3	3	3
1	20	1	2	1	2	1	2	1	1	0	0	0	0	0	0	0	0	1	1	1	1	1	1	3	3	0	0	0	0	0	0	0	1	1	1	1	1	1	1	1	1	2	3	3	2	0	3	3	3
2	19	1	2	1	2	1	2	2	0	0	0	0	0	0	0	1	0	0	0	1	4	0	1	1	1	0	0	0	0	0	0	0	1	1	1	1	1	1	0	0	0	1	3	2	2	0	3	1	3
1	19	1	2	1	2	2	2	4	0	0	0	0	0	0	0	4	0	0	0	3	0	0	2	4	2	0	0	0	0	0	0	0	1	1	1	2	2	0	2	1	0	2	3	1	2	3	2	2	2
2	20	1	2	3	2	1	2	2	0	0	0	0	1	0	0	0	0	0	0	0	0	1	0	2	2	0	0	0	0	0	0	0	1	0	0	0	0	0	0	0	0	2	2	2	2	2	3	3	3
1	19	1	2	1	2	2	2	2	0	0	0	0	0	0	0	0	0	0	0	0	0	0	0	0	0	0	0	0	0	0	0	0	0	0	0	0	0	0	0	0	0	2	2	1	3	0	3	3	3
2	19	1	2	2	6	2	1	1	0	0	3	0	3	3	3	3	0	0	0	3	4	3	0	1	0	0	0	0	0	0	0	0	1	1	1	1	1	1	0	1	0	2	3	0	0	2	2	3	2
1	22	1	2	3	1	1	2	1	0	0	0	1	0	1	1	1	1	1	1	3	3	3	4	4	3	0	0	2	0	0	0	0	1	1	1	1	1	1	1	1	0	1	2	3	2	3	2	2	2
1	22.089	1	2	6	8	5	1	1	0	0	0	0	4	0	4	4	4	0	2	0	4	4	0	0	0	0	0	0	0	0	0	0	0	0	0	1	0	3	0	0	0	0	3	3	2	0	3	3	3
2	18	1	2	1	2	1	2	2	0	0	0	0	0	0	0	0	0	0	0	0	0	0	0	3	1	0	0	0	0	0	0	0	0	0	0	0	0	0	0	0	0	2	3	3	3	3	3	3	3
2	18	1	2	1	2	1	2	2	1	1	0	4	3	0	0	0	1	0	0	3	0	0	2	4	2	0	0	0	0	0	0	0	0	0	1	1	0	0	1	0	0	1	2	3	3	0	3	1	2
1	20	1	2	1	2	2	2	1	0	0	0	0	0	0	0	0	0	0	0	0	0	0	4	4	4	0	0	0	0	0	0	0	0	0	1	0	0	0	0	0	0	2	3	1	0	1	3	3	3
2	19	2	2	1	1	1	1	3	0	0	0	0	0	0	0	0	0	0	0	0	0	0	1	0	0	0	0	0	0	0	0	0	0	0	0	0	0	0	0	0	0	2	3	2	2	2	3	2	2
1	20	1	2	2	6	2	2	1	1	0	0	0	0	0	0	1	0	0	0	1	1	0	1	1	2	0	0	0	0	0	0	0	0	0	0	1	0	0	0	0	0	2	2	1	2	3	3	3	3
2	23	1	2	3	2	1	2	1	0	0	0	0	0	0	0	0	0	0	1	1	1	1	1	4	1	0	0	0	0	0	0	0	0	0	0	0	0	0	0	0	0	2	2	3	2	0	3	3	3
1	21	1	2	3	3	4	1	1	0	0	0	0	0	3	0	0	0	3	0	0	0	0	2	2	2	0	0	0	0	0	0	0	0	0	0	0	0	0	0	0	0	3	0	0	3	0	3	3	0
2	19	1	2	1	1	2	2	1	1	0	0	0	0	0	0	0	0	0	3	3	3	0	1	2	0	0	0	0	0	0	0	0	0	0	1	0	1	0	1	0	0	2	2	1	1	0	3	3	2
2	22	1	2	3	2	1	2	2	3	3	3	0	3	0	0	0	0	0	3	4	3	3	2	3	1	0	0	0	0	0	0	0	2	1	2	1	2	2	2	1	0	1	2	0	2	0	3	0	2
2	20	1	2	1	2	1	2	2	0	0	0	0	0	0	0	0	0	0	0	3	0	0	0	2	2	0	0	0	0	0	0	0	0	0	0	0	0	0	0	0	0	2	2	3	2	0	2	3	3
1	18	1	2	1	2	2	2	4	0	0	0	0	0	0	0	0	0	0	0	0	0	0	3	4	4	0	0	0	0	0	0	0	0	0	0	0	0	0	0	0	0	1	2	1	2	2	2	2	2
1	20	1	2	1	2	2	1	1	0	0	0	0	0	0	0	0	0	0	0	0	4	0	2	2	2	0	0	0	0	0	0	0	0	0	0	0	0	0	0	0	0	3	3	3	3	3	3	3	3
2	21	1	2	3	2	2	2	1	0	0	3	0	3	0	0	0	0	0	3	3	3	3	2	3	2	0	0	0	0	0	0	0	0	0	0	0	0	0	0	0	0	1	2	1	2	3	3	3	3
1	22	1	2	3	2	1	1	6	0	0	0	1	0	0	1	1	0	0	0	0	0	0	1	2	1	0	0	0	0	0	0	0	1	0	0	0	0	0	0	0	0	3	2	3	3	3	3	3	3
2	20	1	2	1	2	2	2	1	0	0	0	3	3	0	0	0	0	0	3	0	0	3	1	1	2	0	0	0	0	0	0	0	1	1	2	2	1	1	1	0	0	2	2	2	1	0	2	2	1
2	19	1	2	1	2	2	2	3	0	0	0	0	0	0	0	0	0	0	0	0	0	0	0	1	0	0	0	0	0	0	0	0	0	0	0	0	0	0	0	0	0	2	2	0	2	0	3	3	3
2	19	1	2	1	1	1	2	1	0	0	0	2	0	0	1	0	0	0	0	2	4	1	0	3	1	0	0	0	0	0	0	0	1	1	1	1	1	0	1	1	0	1	2	1	2	0	2	3	2
1	21	1	2	2	6	2	2	2	0	0	0	0	0	0	0	1	0	0	0	1	1	1	0	0	0	0	0	0	0	0	0	0	1	2	1	1	1	1	1	0	0	1	2	0	1	3	2	2	2
1	19	1	2	1	2	2	1	3	0	0	0	0	0	0	0	0	0	0	0	0	0	0	2	2	1	0	0	0	0	0	0	0	0	0	0	0	0	0	0	0	0	3	2	3	3	3	3	3	3
2	19	1	2	1	2	2	2	1	0	0	0	0	0	0	0	0	0	0	0	3	0	0	2	3	1	0	0	0	0	0	0	0	1	0	1	1	0	0	0	0	0	2	2	1	1	0	3	3	3
2	18	1	2	1	2	1	2	1	0	0	0	0	3	0	0	0	0	0	4	4	3	3	3	4	4	0	0	0	0	0	0	0	3	3	3	3	3	3	1	3	0	1	2	1	0	3	3	3	3
2	21	1	2	3	2	1	2	1	1	0	0	1	1	1	1	1	0	0	1	2	1	1	2	2	2	0	0	0	0	0	0	0	2	2	2	2	2	2	2	2	1	1	2	1	2	1	3	3	3
2	20	2	2	2	1	1	2	1	1	0	3	0	0	0	0	0	0	0	2	3	3	3	0	4	4	0	0	0	0	0	2	2	1	1	0	1	1	1	1	1	0	2	3	0	2	0	1	0	0
2	23	1	2	5	2	1	2	1	0	0	0	0	0	0	1	0	0	1	0	1	2	1	2	3	4	0	0	0	0	0	0	0	2	1	1	1	0	1	1	1	0	2	2	2	2	0	3	3	3
1	21	1	2	2	2	1	1	6	0	0	0	0	0	0	0	0	0	0	0	0	0	0	0	2	0	0	0	0	0	0	0	0	0	0	0	1	1	0	0	0	0	1	2	0	1	0	3	0	1
2	19	1	2	1	2	2	1	2	0	0	0	0	3	0	3	3	0	0	3	3	3	3	1	2	2	0	0	0	0	0	0	0	1	1	1	1	1	1	1	1	0	2	3	2	2	0	3	2	3
1	21	1	2	3	1	2	1	1	1	0	0	2	0	0	0	0	0	0	0	0	4	0	1	4	3	0	0	0	0	0	0	0	1	1	1	1	1	2	0	1	0	2	3	1	2	3	3	3	0
2	20	1	2	2	6	2	2	1	0	0	0	0	0	0	0	0	0	0	0	1	1	1	1	1	0	0	0	0	0	0	0	0	0	1	0	0	0	0	1	0	0	2	3	2	2	0	3	3	3
1	19	2	2	2	1	2	2	2	1	0	0	0	1	0	3	3	1	1	3	3	4	3	1	3	1	0	0	0	0	0	0	0	1	0	1	1	1	1	1	1	0	2	2	1	2	1	2	1	1
2	21	2	2	2	1	1	2	2	0	0	0	0	0	0	0	0	0	0	0	1	1	1	3	4	4	0	0	0	0	0	0	0	1	1	1	1	1	1	1	1	0	2	2	2	2	1	3	0	3
2	21	1	2	0	6	2	2	2	0	0	0	0	0	0	0	0	0	0	0	0	0	0	1	0	0	0	0	0	0	0	0	0	1	0	1	0	0	0	0	0	0	2	3	0	1	0	3	2	3
1	23	1	2	2	4	2	1	6	0	0	0	0	0	0	0	0	0	0	0	0	0	0	0	0	0	0	0	0	0	0	0	0	0	0	0	0	0	0	0	0	0	3	2	2	2	3	3	3	3
1	20	2	2	3	1	2	2	1	0	0	0	0	0	0	0	0	0	0	0	0	0	0	1	4	4	0	0	0	0	0	0	0	0	0	0	0	0	0	0	0	0	2	3	3	1	0	3	1	3
2	20	1	2	1	2	1	2	2	0	0	0	0	0	0	0	0	0	0	0	3	0	0	0	0	0	0	0	0	0	0	0	0	0	0	1	0	0	0	0	0	0	2	3	1	2	0	3	3	3
1	19	1	2	1	2	2	2	3	0	0	0	0	0	0	0	0	0	0	0	3	0	0	2	3	0	0	0	0	0	0	0	0	0	0	0	0	0	0	0	0	0	3	3	3	3	0	3	3	3
1	19	1	2	2	1	2	1	1	0	0	0	0	0	0	0	0	0	0	0	3	0	1	0	2	1	0	0	0	0	0	0	0	0	0	1	1	0	0	0	0	0	3	2	0	2	0	3	1	0
1	19	1	2	1	2	2	2	2	0	0	0	0	0	0	0	0	0	0	0	0	0	0	1	1	0	0	0	0	0	0	0	0	3	1	3	3	3	0	1	2	0	3	3	3	3	0	3	3	3
2	19	2	2	1	2	2	1	3	0	0	0	0	0	0	0	0	0	0	0	0	0	0	2	2	1	0	0	0	0	0	0	0	0	0	0	0	0	0	0	0	0	2	3	2	2	3	3	3	3
2	21	1	2	3	1	2	2	2	0	0	0	0	0	0	0	1	0	0	0	0	0	0	2	3	1	0	0	0	0	0	0	0	0	0	0	0	0	0	0	0	0	1	3	1	2	1	3	1	2
2	25	1	2	5	3	1	2	2	1	0	0	2	1	1	0	0	0	3	3	1	4	3	3	4	2	0	0	0	0	0	0	0	0	0	0	0	0	1	0	0	0	1	2	0	1	0	3	2	3
1	20	1	2	2	2	1	2	2	0	0	0	3	0	0	0	0	0	0	0	0	0	0	0	2	0	0	0	0	0	0	0	0	1	0	1	1	0	1	0	0	0	3	3	1	2	3	3	3	3
2	21	2	2	3	6	2	2	1	3	0	0	0	0	0	0	3	0	0	3	0	3	3	2	4	1	0	0	0	0	0	0	0	1	2	1	1	3	3	3	2	2	1	2	1	0	0	3	0	3
2	19	1	2	1	1	3	1	2	3	0	3	0	4	0	1	3	0	0	4	3	0	0	2	4	1	0	0	0	0	0	0	2	1	0	1	0	3	3	1	1	3	1	2	0	2	3	3	3	3
1	21	1	2	3	1	2	2	1	3	0	0	0	0	0	0	3	0	1	0	3	3	0	4	4	4	0	0	0	0	0	0	0	1	1	0	0	1	0	0	0	0	2	2	3	2	3	3	3	3
1	25	1	2	1	2	1	1	1	0	0	0	0	0	0	0	1	0	0	0	1	1	1	2	3	2	0	0	0	0	0	0	0	2	1	2	1	1	1	1	1	0	2	3	1	2	2	3	2	0
1	20	1	2	1	2	2	1	2	0	0	0	0	0	0	0	0	0	0	0	0	0	0	0	2	1	0	0	0	0	0	0	0	1	0	0	0	0	0	0	0	0	1	3	1	2	0	3	0	2
1	23	2	2	3	1	2	2	1	0	0	0	0	0	0	0	0	0	0	0	4	0	3	4	4	4	0	0	0	0	0	0	0	0	0	0	0	0	0	0	0	0	0	3	0	1	0	0	0	0
2	19	1	2	1	2	1	2	2	0	0	0	0	0	0	0	0	0	0	0	3	3	3	1	3	1	0	0	0	0	0	0	0	1	0	1	1	1	0	1	1	0	1	3	3	2	0	3	2	3
2	19	1	2	2	6	2	1	3	0	0	0	0	0	0	0	0	0	3	0	3	0	0	4	4	4	0	0	0	0	0	0	0	1	1	1	1	1	0	0	0	0	1	2	1	2	0	2	0	0
2	20	1	2	2	6	2	2	1	0	0	0	0	3	0	0	0	0	0	4	0	0	3	2	4	2	0	0	0	0	0	0	0	0	1	0	0	0	0	0	0	0	1	1	0	0	3	2	2	2
1	18	1	2	1	2	1	1	2	1	1	3	1	0	0	2	3	1	1	1	3	2	1	2	3	3	0	0	0	0	0	0	0	0	0	0	1	1	0	1	0	0	2	2	1	1	0	2	0	0
2	19	1	2	2	2	1	2	1	0	0	0	0	0	0	0	0	0	0	1	1	0	0	0	3	2	0	0	0	0	0	0	0	0	1	1	0	0	1	0	0	0	3	3	3	2	3	3	2	3
1	22	1	2	3	1	1	2	1	1	1	1	1	1	0	1	2	0	3	1	3	3	1	4	4	2	0	0	0	0	0	0	0	0	0	0	0	0	0	0	0	0	3	2	3	3	3	3	3	3
1	19	2	2	1	1	2	1	1	0	0	2	1	0	0	0	1	0	0	0	2	1	1	2	3	1	0	0	0	0	0	0	0	0	0	1	0	1	0	1	0	0	3	3	1	3	0	3	3	0
1	20	1	2	1	2	2	1	1	1	0	0	0	0	1	1	0	0	0	1	2	1	1	1	2	3	0	0	0	0	0	0	0	1	1	1	1	1	0	0	0	0	1	3	0	1	0	2	2	2
2	24	2	2	4	1	1	2	1	0	0	0	0	0	0	0	0	0	0	1	1	2	0	1	3	2	0	0	0	0	0	0	0	1	0	2	0	0	1	0	0	0	3	2	0	1	0	2	2	3
2	19	1	2	1	2	2	2	2	0	0	0	0	0	0	0	0	0	0	0	1	1	0	1	2	1	0	0	0	0	0	0	0	1	1	0	0	0	0	0	0	0	1	3	1	1	0	2	1	2
2	18	1	2	1	2	1	1	2	0	0	1	1	0	1	3	0	0	0	0	3	3	3	2	2	2	0	0	0	2	0	0	0	1	1	1	1	0	0	1	0	0	3	2	2	2	0	3	3	0
2	22	1	2	2	6	2	2	1	0	0	0	0	3	0	0	3	3	3	0	3	3	3	1	4	1	0	0	0	0	0	0	0	2	1	3	2	2	1	1	0	0	2	2	3	3	0	2	3	1
2	18	1	2	1	2	2	2	1	0	0	0	0	3	0	0	0	0	0	3	3	3	3	1	1	1	0	0	0	0	0	0	0	1	1	1	1	1	2	2	1	0	2	2	0	2	2	3	3	3
2	22	1	2	0	6	2	2	1	0	1	0	3	0	0	3	0	0	3	1	3	4	3	3	3	3	0	0	0	0	0	0	0	1	1	1	3	0	2	0	0	0	2	3	0	1	0	3	1	3
2	18	1	2	1	2	1	2	1	0	0	0	0	0	0	0	0	0	0	0	0	0	0	3	4	1	0	0	0	0	0	0	0	1	0	0	1	0	0	0	0	0	3	2	2	3	0	3	3	3
1	19	1	2	1	2	2	2	1	0	0	0	0	0	0	0	0	0	0	0	0	0	0	3	2	3	0	0	0	0	0	0	0	0	0	0	0	0	0	0	0	0	3	3	2	3	3	3	3	3
1	19	1	2	1	1	3	2	1	0	0	0	0	0	0	0	0	0	0	0	0	0	0	0	4	1	0	0	0	0	0	0	0	1	1	1	1	0	1	1	1	0	2	2	0	1	0	3	3	3
2	18	1	2	1	2	2	2	2	0	0	1	0	0	0	0	0	0	0	1	1	0	0	0	3	1	0	0	0	0	0	0	0	0	0	0	0	0	0	0	0	0	1	2	3	1	2	3	0	3
2	21	1	2	2	6	2	1	2	0	0	0	0	0	0	0	0	0	0	0	3	0	3	0	1	0	0	0	0	0	0	0	0	0	0	0	0	0	0	0	0	0	2	2	3	2	0	2	2	2
1	24	1	2	1	2	1	2	2	0	0	0	0	0	0	0	0	0	0	0	0	0	0	0	4	0	0	0	0	0	0	0	0	0	0	0	0	0	0	0	0	0	2	2	3	3	0	3	3	3
2	24	1	2	3	4	2	1	5	0	0	0	0	0	0	0	0	0	0	0	3	0	3	1	1	0	0	0	0	0	0	0	0	1	1	0	1	1	0	0	0	0	3	2	1	2	3	3	3	3
1	18	2	2	1	1	2	2	1	0	0	0	0	0	0	0	0	0	0	0	0	3	0	2	4	1	0	0	0	0	0	0	0	0	1	0	0	0	0	0	0	0	2	2	3	2	3	3	3	3
1	19	1	2	1	2	2	2	1	0	0	0	0	1	0	3	0	0	0	0	3	4	3	3	4	0	0	0	0	0	0	0	0	1	1	1	1	0	1	0	0	0	2	2	1	3	3	3	3	2
2	19	1	2	1	2	1	2	1	0	0	0	0	0	0	0	0	0	0	0	3	0	0	0	2	1	0	0	0	0	0	0	0	1	0	0	0	1	0	0	0	0	2	2	1	2	0	3	3	3
1	21	1	2	3	2	1	2	1	1	0	0	2	0	0	0	0	0	0	3	3	4	1	2	3	1	0	0	0	0	0	0	0	0	0	1	0	0	1	1	0	0	1	2	3	3	2	3	2	2
2	18	1	2	1	2	1	2	2	0	0	0	0	0	0	0	0	1	0	1	3	0	1	4	4	2	0	0	0	0	0	0	0	3	2	3	2	0	1	2	2	0	3	3	3	3	0	3	3	3
1	22	2	2	2	8	2	1	1	1	0	1	0	1	0	1	0	0	0	1	4	4	1	4	4	4	0	0	0	0	0	0	0	1	1	1	3	1	1	1	1	0	3	3	0	3	0	3	3	3
2	18	1	2	1	2	2	1	1	0	0	0	0	3	0	0	0	0	0	3	3	0	3	0	2	0	0	0	0	0	0	0	0	0	0	0	0	0	0	0	0	0	2	3	3	3	0	3	3	3
1	23	1	2	5	6	1	1	6	0	0	0	0	0	0	0	0	1	4	0	0	0	0	3	3	3	0	0	0	0	0	0	0	0	0	0	0	0	0	0	0	0	3	3	3	3	3	3	3	3
2	19	1	2	1	2	2	2	3	0	0	0	0	0	0	0	0	0	0	0	0	0	0	1	1	1	0	0	0	0	0	0	0	0	0	0	0	0	0	0	0	0	3	2	0	2	0	3	3	3
2	20	1	2	2	2	1	1	2	0	0	0	0	0	0	0	0	0	0	0	0	1	0	1	4	4	0	0	0	0	0	0	0	0	0	0	0	0	0	0	0	0	2	3	3	3	0	3	0	3
2	19	2	2	1	1	3	2	1	0	0	0	0	0	0	2	1	2	2	4	4	4	4	2	3	2	0	0	0	0	0	0	0	1	1	0	1	1	0	1	0	0	2	2	3	2	0	3	2	2
2	19	1	2	3	3	4	2	3	0	0	0	1	0	1	1	1	0	1	0	1	1	0	1	2	1	0	0	0	0	0	0	0	1	1	1	1	0	1	0	0	0	2	3	0	2	3	3	3	2
1	19	1	2	1	2	2	1	1	0	0	0	0	0	0	0	0	0	0	0	0	0	0	0	3	1	0	0	0	0	0	0	0	0	0	1	1	1	0	0	0	0	2	2	1	2	0	3	3	3
1	19	1	2	1	2	2	1	1	1	0	0	0	0	1	1	1	0	0	0	1	2	1	4	4	4	0	0	0	0	0	0	0	2	0	1	1	0	1	1	0	0	2	2	0	1	0	3	3	0
2	19	1	2	1	2	1	2	2	0	0	0	0	0	0	0	0	0	0	0	1	0	1	1	4	0	0	0	0	0	0	0	0	1	1	1	1	1	1	1	0	0	3	3	1	3	0	3	3	3
2	18	1	2	1	2	2	2	3	0	0	0	0	0	0	0	0	0	0	0	1	1	0	3	4	1	0	0	0	0	0	0	0	0	0	0	0	1	0	0	0	0	1	2	3	3	0	3	3	3
2	22	2	2	4	3	1	2	5	0	0	1	1	4	3	3	0	0	0	1	3	1	3	3	4	4	0	0	2	0	0	0	0	2	2	2	2	3	3	3	3	1	1	2	0	0	0	1	0	0
2	22	1	2	1	2	1	2	1	0	0	0	0	0	0	0	0	0	0	0	3	3	0	0	3	1	0	0	0	0	0	0	0	1	1	1	1	0	0	0	0	0	3	2	3	3	3	3	3	3
2	18	2	2	1	1	2	2	1	0	0	0	0	0	0	0	0	0	0	0	0	0	3	2	4	0	0	0	0	0	0	0	0	1	0	1	0	0	0	0	0	0	2	2	1	2	0	3	3	3
2	24	1	2	5	4	2	1	3	0	0	0	0	0	0	0	0	0	0	0	1	1	0	1	3	1	0	0	0	0	0	0	0	1	0	1	1	0	0	1	0	0	3	2	2	2	0	3	2	0
2	20	1	2	1	2	2	2	1	0	0	0	0	0	0	0	0	0	0	0	0	0	0	1	1	1	0	0	0	0	0	0	0	0	0	0	0	0	0	0	0	0	1	3	3	2	0	3	0	2
2	23	1	2	5	4	2	2	1	0	0	0	0	0	0	0	0	0	0	0	0	0	0	1	3	2	0	0	0	0	0	0	0	0	0	0	0	0	0	0	0	0	2	3	1	2	2	3	2	3
1	17	1	2	1	2	2	2	3	0	0	0	0	0	0	0	0	0	0	0	0	0	0	3	3	1	0	0	0	0	0	0	0	0	0	0	0	0	0	0	0	0	3	3	3	3	3	3	3	3
2	19	1	2	1	2	3	2	1	0	0	0	0	0	0	0	0	0	0	0	3	0	0	1	3	0	0	0	0	0	0	0	0	0	0	0	0	0	0	0	0	0	1	3	0	2	0	3	0	0
2	19	1	2	1	2	2	1	1	0	0	0	0	1	1	1	0	0	0	0	3	3	1	2	4	1	0	0	0	0	0	0	0	1	0	0	1	0	0	0	0	0	3	2	2	2	0	3	3	2
1	19	1	2	1	2	2	2	4	0	0	0	0	0	0	0	4	0	0	0	3	0	0	1	4	0	0	0	0	0	0	0	0	1	1	1	1	0	1	2	0	0	2	2	0	2	0	3	3	3
1	25	1	2	3	4	2	1	5	0	0	0	0	0	0	0	0	0	0	0	0	0	0	2	2	2	0	0	0	0	0	0	0	1	0	0	1	1	0	0	0	0	2	2	2	2	3	3	3	3
2	18	2	2	1	1	2	2	1	0	0	0	0	0	0	0	0	0	0	3	3	0	0	4	4	4	0	0	0	0	0	0	0	1	1	1	1	0	1	0	0	0	1	2	3	2	0	3	3	3
1	19	1	2	1	2	2	2	1	0	0	0	0	0	0	0	0	0	0	1	1	0	1	0	1	1	0	0	0	0	0	0	0	1	0	0	0	0	1	2	2	0	2	3	2	2	0	3	3	3
2	21	1	2	2	2	4	2	2	0	0	0	0	1	0	0	0	0	1	1	1	1	1	1	2	0	0	0	0	0	0	0	0	1	1	1	1	0	1	1	0	0	3	3	2	1	2	3	3	3
2	19	1	2	1	2	1	2	2	0	0	0	0	0	0	0	0	0	0	0	0	0	0	0	2	3	0	0	0	0	0	0	0	0	0	0	0	0	0	0	0	0	3	2	3	3	0	3	3	3
2	21	1	2	2	1	1	2	2	0	0	0	0	0	0	0	0	0	0	0	0	2	0	2	2	1	0	0	0	0	0	0	0	1	1	1	1	0	0	0	0	0	3	2	0	2	0	3	0	3
2	18	1	2	1	2	2	1	3	3	3	0	0	2	0	0	0	0	0	3	3	0	1	2	2	1	0	0	0	0	0	0	0	1	1	1	0	0	0	0	0	0	1	3	1	2	0	3	3	3
2	18	1	2	1	2	2	2	2	3	0	0	0	0	0	0	0	0	0	1	0	1	1	1	2	2	0	0	0	0	0	0	0	1	1	1	1	1	1	1	1	0	2	2	0	0	0	3	2	2
1	19	1	2	1	2	3	2	3	1	0	0	1	1	0	3	3	1	0	0	3	3	3	2	3	2	0	0	0	0	0	0	0	1	0	1	1	0	0	1	1	0	2	3	1	2	2	3	3	3
2	23	2	2	5	4	2	1	3	0	0	0	0	0	0	0	0	0	0	0	0	0	0	2	4	1	0	0	0	0	0	0	0	0	0	0	0	0	0	0	0	0	3	2	1	3	0	3	3	0
2	20	1	2	2	1	1	2	1	1	1	1	1	0	0	0	1	0	3	3	3	3	3	1	1	1	0	0	0	0	0	0	0	0	0	0	0	0	0	0	0	0	2	2	2	3	0	3	3	3
2	22	1	2	3	3	2	1	2	0	0	0	0	0	0	0	0	0	0	0	1	0	0	3	3	3	0	0	0	0	0	0	0	0	1	0	0	0	0	0	0	0	3	3	1	1	0	3	3	3
2	17	1	2	1	2	2	2	1	0	0	0	0	0	0	0	0	0	0	0	1	1	1	2	4	1	0	0	0	0	0	0	0	1	1	1	1	1	1	1	0	0	3	2	2	2	0	3	3	3
2	23	1	2	1	4	2	1	1	0	0	0	2	0	0	0	0	0	0	1	0	2	0	3	3	3	0	0	0	0	0	0	0	1	0	2	1	0	1	0	0	0	1	2	2	2	3	2	1	1
2	20	2	2	1	6	2	2	1	0	0	0	0	0	0	0	0	0	0	0	0	0	0	0	0	0	0	0	0	0	0	0	0	0	0	0	0	0	0	0	0	0	3	3	3	3	0	3	3	3
1	19	1	2	1	8	2	2	2	0	0	0	0	0	0	0	0	0	0	0	0	0	0	2	2	2	0	0	0	0	0	0	0	0	0	0	0	0	0	0	0	0	3	3	2	2	3	3	3	3
2	19	1	2	1	2	1	2	2	0	0	0	0	0	0	0	1	0	0	0	3	0	0	1	2	0	0	0	0	0	0	0	0	1	1	1	1	1	0	0	0	0	1	3	1	2	0	2	0	2
2	19	1	2	1	2	3	1	2	3	0	3	0	3	0	0	0	0	0	0	0	4	3	2	3	2	0	0	0	0	0	0	0	0	0	1	0	0	0	0	0	0	3	3	1	2	0	2	3	2
2	18	1	2	1	2	2	1	2	0	0	0	2	0	0	0	0	0	1	0	3	3	3	0	3	2	0	0	0	0	0	0	0	1	1	2	1	1	1	0	0	0	1	3	2	2	0	3	3	3
2	18	1	2	1	2	3	2	1	0	0	0	0	0	0	0	0	0	0	0	1	0	1	3	3	4	0	0	0	0	0	0	0	1	1	1	1	1	0	0	1	0	1	3	2	2	0	3	2	3
2	19	1	2	1	6	2	2	2	0	0	0	0	1	0	1	0	0	0	1	1	1	1	1	2	1	0	0	0	0	0	1	0	1	1	1	1	1	1	1	1	0	1	3	2	2	1	3	3	3
1	21	1	2	1	2	1	2	1	0	0	0	0	0	0	0	0	0	0	0	0	0	0	4	4	4	0	0	0	0	0	0	0	0	0	0	0	0	0	0	0	0	0	3	1	2	2	2	2	2
2	21	1	2	3	2	1	2	1	1	0	1	0	2	0	0	0	1	0	0	1	1	3	2	3	3	0	0	0	0	0	0	0	1	1	1	1	0	1	1	1	0	1	2	1	1	0	2	0	1
2	21	1	2	3	3	4	2	1	0	0	0	0	0	0	0	0	0	3	3	3	4	3	2	0	1	0	0	0	0	0	0	0	0	0	0	0	0	0	0	0	0	2	0	2	0	0	2	0	2
2	18	1	2	1	2	1	1	5	0	0	0	0	0	0	0	0	0	0	0	0	0	1	1	4	4	0	0	0	0	0	0	0	0	0	0	0	0	0	0	0	0	2	2	1	3	0	3	3	0
1	20	2	2	1	6	2	2	2	2	2	2	2	2	1	1	0	1	1	0	2	4	3	0	0	0	0	0	0	0	0	0	0	0	0	1	0	0	0	0	0	0	2	3	2	2	3	2	3	2
2	21	1	2	3	3	4	2	1	0	0	0	0	0	0	0	1	0	1	0	1	1	1	0	2	0	0	0	0	0	0	0	0	1	1	0	1	0	1	0	1	0	1	2	2	2	2	3	0	2
2	20	1	2	1	1	3	1	2	0	0	0	0	0	0	0	0	0	0	0	0	0	0	0	2	1	0	0	0	0	0	0	0	0	0	0	0	0	0	0	0	0	2	3	1	2	0	3	3	3
2	20	2	2	6	1	1	2	1	0	0	0	0	0	0	0	0	0	0	0	0	0	0	4	3	2	0	0	0	0	0	0	0	0	0	0	0	0	0	0	0	0	2	2	1	2	3	3	1	3
2	19	1	2	1	2	3	2	1	0	0	0	0	0	0	0	0	0	0	0	1	0	0	0	2	1	0	0	0	0	0	0	0	1	1	1	1	1	1	1	1	0	1	3	0	2	0	3	3	3
2	21	1	2	2	1	1	2	1	0	0	0	0	0	0	0	0	0	0	0	1	3	1	1	4	2	0	0	0	0	0	0	0	0	0	0	0	0	1	0	0	0	2	2	2	2	2	3	3	3
2	18	1	2	1	1	2	2	2	0	0	0	0	0	0	0	0	0	0	0	3	0	3	2	4	1	0	0	0	0	0	0	0	1	0	1	1	1	0	0	0	0	3	2	1	2	0	3	3	3
1	20	1	2	1	2	1	2	2	1	0	0	0	0	0	0	3	0	0	0	3	4	1	3	4	2	0	0	0	0	0	0	0	1	0	2	2	0	1	1	0	0	2	2	2	2	0	3	1	2
2	21	1	2	4	8	4	2	2	0	0	1	0	1	1	2	0	0	0	3	1	3	3	1	2	2	0	0	0	0	0	0	0	1	0	3	3	1	3	2	0	0	2	3	0	2	2	1	2	0
2	19	1	2	1	2	1	2	3	0	0	0	0	0	0	0	0	0	0	0	3	0	3	0	3	0	0	0	0	0	0	0	0	0	0	0	0	0	0	0	0	0	3	3	1	2	3	3	3	3
2	19	1	2	2	2	1	2	3	3	0	0	2	3	0	3	3	3	0	3	0	4	3	1	3	2	0	0	0	0	0	0	0	1	1	3	2	2	1	3	2	1	3	3	0	2	3	3	3	3
1	20	1	2	1	2	1	1	1	0	0	0	0	0	0	0	0	0	0	0	0	0	0	4	4	4	0	0	0	0	0	0	0	0	0	0	0	0	0	0	0	0	2	3	3	3	3	3	3	3
1	21	1	2	1	6	2	1	1	3	0	3	0	0	0	0	0	0	0	0	0	3	0	0	4	4	0	0	0	0	0	0	0	0	0	0	0	0	0	0	0	0	3	0	3	2	3	3	0	0
2	19	2	2	1	1	2	2	3	0	0	0	0	0	0	0	0	0	3	3	3	3	3	2	4	2	0	0	0	0	0	0	0	0	0	1	1	0	0	0	0	0	2	3	3	0	0	3	0	3
2	19	1	2	1	2	3	2	2	3	0	2	0	0	0	0	0	0	0	3	3	0	0	1	3	2	0	0	0	0	0	0	0	3	1	2	3	2	1	3	2	0	1	3	1	1	0	2	2	2
1	18	2	2	1	6	2	1	1	0	0	0	0	1	0	0	0	0	0	1	2	1	0	1	2	1	0	0	0	0	0	0	0	1	1	0	0	0	1	1	0	0	3	3	1	1	0	3	3	0
2	18	1	2	1	1	2	2	2	0	0	0	0	0	0	0	0	0	0	0	3	0	3	1	1	0	0	0	0	0	0	0	0	2	1	0	0	1	0	0	0	0	3	2	2	2	3	1	2	1
1	20	1	2	2	3	2	1	3	1	1	1	1	2	2	2	1	1	1	1	2	1	2	3	4	4	0	0	0	0	0	0	0	2	2	2	2	2	2	3	3	2	1	2	0	1	0	2	2	0
2	27	1	2	3	4	2	2	1	0	0	0	0	0	0	0	0	0	0	0	1	0	0	1	2	2	0	0	0	0	0	0	0	0	0	0	0	0	0	0	0	0	2	2	2	2	3	3	3	3
2	19	1	2	2	6	2	2	1	0	0	0	0	0	0	0	1	0	0	3	0	0	0	0	1	1	0	0	0	0	0	0	0	1	1	0	1	1	0	0	0	0	1	3	0	1	2	3	2	2
1	19	2	2	1	2	1	2	1	1	1	1	1	1	1	1	1	1	0	1	1	2	2	2	2	2	0	0	0	0	0	0	0	0	1	1	1	0	1	0	1	1	1	3	0	2	3	2	2	2
1	23	1	2	3	6	2	2	1	0	0	0	0	0	0	0	0	0	0	0	4	4	3	1	4	3	0	0	0	0	0	0	0	0	1	1	1	0	1	0	1	0	2	2	3	2	3	3	3	3
1	18	1	2	1	2	2	2	1	0	0	0	0	0	1	0	1	0	0	1	1	1	1	3	3	1	0	0	0	0	0	0	0	0	1	0	0	0	0	0	0	0	2	3	0	0	0	3	2	2
1	18	1	2	1	2	1	2	2	0	0	0	0	0	0	0	0	0	0	0	1	0	1	1	2	0	0	0	0	0	0	0	0	0	0	0	1	0	1	0	0	0	3	3	2	3	0	3	3	3
1	20	1	2	1	2	2	2	1	1	0	0	0	1	0	0	1	0	0	1	1	1	1	1	1	1	0	0	0	0	0	0	0	1	1	0	0	0	0	1	0	0	2	2	1	2	3	3	3	3
2	21	2	2	3	1	1	2	3	0	0	0	0	0	0	0	0	0	0	0	3	0	0	2	1	2	0	0	0	0	0	0	0	0	0	0	0	0	0	0	0	0	2	3	3	3	3	3	3	3
2	24	1	2	5	4	2	1	4	0	0	0	0	0	0	0	0	0	0	3	3	3	3	1	3	1	0	0	0	0	0	0	0	1	0	1	0	1	0	2	0	0	2	2	0	1	0	3	1	1
1	21	1	2	1	2	2	2	1	3	3	3	0	3	1	3	4	1	0	3	3	4	4	1	2	4	0	0	0	0	0	0	0	1	1	1	0	1	2	1	1	3	0	1	0	2	0	2	0	2
1	21	1	2	1	6	2	2	1	1	1	1	1	0	0	0	1	0	0	1	1	1	1	4	4	0	0	0	0	0	0	0	0	0	0	0	0	0	0	1	0	0	2	2	1	1	0	3	3	3
2	21	1	2	3	2	1	2	1	0	0	0	0	0	0	0	0	0	0	0	0	0	0	2	2	2	0	0	0	0	0	0	0	0	0	0	0	0	0	0	0	0	1	3	2	2	0	3	1	3
2	19	1	2	1	2	1	2	3	0	0	0	0	0	0	0	0	1	0	0	1	0	0	2	4	3	0	0	0	0	0	0	0	0	0	0	0	0	0	0	0	0	2	3	3	3	3	3	3	3
2	22	1	2	3	2	1	2	1	0	0	0	0	0	0	0	0	0	0	3	3	0	3	1	4	2	0	0	0	0	0	0	0	0	0	1	0	0	1	0	0	0	1	2	2	0	0	3	1	3
1	18	1	2	1	2	2	2	2	0	0	0	0	0	0	0	0	0	0	0	0	0	0	0	0	0	0	0	0	0	0	0	0	0	0	0	0	0	0	0	0	0	2	2	3	3	0	3	3	3
2	22	2	2	1	1	2	2	1	0	0	0	0	0	0	0	0	0	0	1	1	1	0	0	0	0	0	0	0	0	0	0	0	0	0	0	0	0	0	0	0	0	1	3	3	1	0	3	0	3
2	20	1	2	1	2	1	2	1	0	0	0	0	0	0	0	0	0	0	1	1	2	1	0	2	1	0	0	0	0	0	0	0	0	0	0	0	0	0	0	0	0	3	3	0	3	3	3	3	3
1	19	1	2	1	1	2	2	4	1	1	1	2	1	0	3	2	1	1	2	3	3	3	2	2	3	0	0	0	0	0	0	0	2	1	2	1	1	1	2	0	0	3	2	1	3	2	3	3	3
2	20	1	2	2	2	1	2	1	0	0	0	0	0	0	0	0	0	0	0	0	0	0	2	4	0	0	0	0	0	0	0	0	0	1	0	0	0	1	0	0	0	2	3	0	2	2	2	2	2
1	24	1	2	2	4	2	1	2	0	0	0	0	0	0	0	0	0	0	0	0	0	0	0	4	2	0	0	0	0	0	0	0	1	1	0	0	0	0	1	0	0	3	3	0	2	0	3	3	3
2	18	1	2	1	2	1	2	1	3	3	4	0	0	0	0	0	0	0	0	3	0	0	0	3	1	0	0	0	0	0	0	0	1	1	1	1	0	1	1	0	0	2	3	1	2	0	3	3	3
2	18	1	2	1	2	3	2	1	0	0	0	0	0	0	0	0	0	0	0	0	0	0	2	3	1	0	0	0	0	0	0	0	0	0	0	1	0	0	0	0	0	2	3	0	1	0	2	3	3
1	20	1	2	1	2	1	2	1	0	0	0	0	0	0	0	0	0	0	0	0	1	1	1	1	0	0	0	0	0	0	0	0	0	1	1	1	0	0	0	0	0	2	2	2	2	3	3	3	3
1	20	2	2	2	1	1	2	1	0	0	0	1	0	0	0	1	0	0	0	1	2	0	2	2	2	0	0	0	0	0	0	0	0	0	0	0	0	0	0	0	0	3	2	3	3	2	3	3	3
1	19	1	2	2	2	2	1	2	0	0	1	0	0	0	1	4	0	0	1	1	1	3	2	4	1	0	0	0	0	0	0	0	1	1	1	1	0	1	1	0	0	1	2	0	1	0	3	0	0
2	21	1	2	3	3	4	2	2	0	0	0	0	0	0	0	0	0	0	0	3	3	0	0	2	0	0	0	0	0	0	0	0	0	0	1	1	0	0	0	0	0	2	3	0	2	0	3	3	3
1	20	1	2	1	2	2	2	2	0	0	0	0	0	0	0	0	0	0	0	1	1	0	0	1	1	0	0	0	0	0	0	0	1	1	1	1	0	0	0	0	0	1	3	3	3	0	3	3	3
1	25	1	2	5	4	2	2	3	0	0	0	0	0	0	0	0	0	0	0	3	0	0	2	3	1	0	0	0	0	0	0	0	1	1	0	1	1	1	1	0	0	2	2	1	2	0	3	2	2
1	18	1	2	1	2	2	2	1	0	0	0	1	0	0	0	1	0	0	0	1	0	1	2	3	1	0	0	0	0	0	0	0	0	0	0	0	0	0	0	0	0	3	3	3	3	0	3	3	3
2	18	1	2	1	2	2	2	4	0	0	0	0	0	0	0	0	0	0	0	0	0	0	3	3	0	0	0	0	0	0	0	0	0	0	0	0	0	0	0	0	0	3	3	3	3	0	3	3	3
2	19	1	2	1	6	2	2	1	0	0	0	0	0	0	1	1	0	0	0	0	0	1	0	1	0	0	0	0	0	0	0	0	1	0	0	1	0	0	0	0	0	3	2	0	2	0	3	2	3
1	21	1	2	3	2	1	2	1	0	0	0	0	0	0	0	0	0	0	0	0	0	0	0	2	2	0	0	0	0	0	0	0	1	0	0	1	0	0	1	0	0	3	2	1	2	1	2	0	3
2	18	1	2	1	2	3	2	1	0	0	0	0	0	0	0	0	0	0	0	0	0	0	2	2	0	0	0	0	0	0	0	0	0	0	0	0	0	0	1	0	0	0	3	0	1	0	3	0	0
2	29	2	2	1	2	1	1	2	0	0	0	0	0	0	0	0	0	0	0	0	0	0	0	1	0	0	0	0	0	0	0	0	0	0	0	0	0	0	0	0	0	3	3	2	3	3	3	3	3
2	20	1	2	2	6	2	2	1	3	3	3	3	0	0	0	0	3	0	0	0	3	3	0	0	0	0	0	0	0	0	0	0	1	1	3	1	1	1	1	0	1	3	0	0	2	0	2	1	1
2	21	1	2	2	2	1	2	1	0	0	0	0	0	0	0	0	0	0	0	0	0	0	2	4	2	0	0	0	0	0	0	0	0	0	0	1	0	0	0	0	0	1	3	2	2	0	3	3	3
2	19	1	2	1	2	2	2	1	0	0	0	0	0	0	0	0	0	0	1	1	1	0	3	2	1	0	0	0	0	0	0	0	2	2	1	1	0	1	1	1	3	1	2	1	1	3	3	3	3
2	20	1	2	1	2	3	2	2	0	0	0	0	0	0	0	0	0	0	0	0	0	0	1	1	1	0	0	0	0	0	0	0	1	1	0	0	0	0	1	0	0	2	3	0	2	2	3	2	3
2	17	1	2	1	2	1	1	2	0	0	0	0	1	0	0	0	0	1	0	2	0	1	1	1	1	0	0	0	0	0	0	0	1	1	0	1	0	0	0	0	0	2	3	1	2	0	3	2	1
2	18	1	2	1	2	2	1	2	0	0	0	0	0	0	0	0	0	0	0	0	0	0	3	3	3	0	0	0	0	0	0	0	0	0	0	0	0	0	0	0	0	3	2	2	2	0	3	3	3
2	19	1	2	1	2	1	2	1	0	0	0	0	0	0	0	0	0	0	0	1	0	0	1	3	1	0	0	0	0	0	0	0	0	0	0	0	0	0	0	0	0	2	3	3	3	3	3	3	3
2	19	1	2	1	2	4	2	2	0	0	0	0	0	0	0	0	0	0	0	3	0	0	1	3	0	0	0	0	0	0	0	0	0	0	0	0	0	0	0	0	0	2	3	3	3	0	3	3	3
2	22	1	2	3	6	2	2	1	0	0	0	0	0	0	1	0	0	0	0	1	1	1	1	2	3	0	0	0	0	0	0	0	0	0	1	0	0	0	0	0	0	3	2	1	2	0	3	0	3
1	18	1	2	1	2	3	2	1	0	0	0	0	0	2	0	3	0	0	0	3	0	1	0	4	2	0	0	0	0	0	0	0	1	1	0	1	1	0	1	0	0	3	2	1	2	0	2	0	0
1	19	1	2	1	2	2	2	2	0	0	0	0	0	0	0	0	0	0	0	0	0	0	3	2	0	0	0	0	0	0	0	0	1	1	0	0	0	0	1	0	0	3	2	0	3	0	3	3	3
2	20	1	2	2	2	1	2	1	0	0	0	0	0	0	0	0	0	0	0	0	3	0	1	4	1	0	0	0	0	0	0	0	3	1	2	2	1	2	2	2	0	2	3	2	2	0	2	0	2
2	20	1	2	3	2	2	2	2	0	0	1	0	0	0	0	0	0	0	0	1	1	1	0	1	1	0	0	0	0	0	0	0	1	0	0	0	0	0	0	0	0	2	3	2	2	0	3	0	3
2	20	1	2	2	6	2	2	2	0	0	3	0	0	0	0	0	1	1	0	3	0	0	1	2	0	0	0	0	0	0	0	0	0	0	0	0	1	0	0	0	0	2	3	1	2	3	2	2	3
1	24	1	2	2	4	2	2	1	0	0	0	0	0	0	0	0	0	0	0	0	0	0	0	2	4	0	0	0	0	0	0	0	0	0	0	0	0	0	0	0	0	2	2	1	3	0	3	2	3
1	19	2	2	1	1	1	2	1	0	0	0	0	0	0	0	0	0	0	0	0	0	0	1	1	0	0	0	0	0	0	0	0	0	0	0	0	0	0	0	0	0	3	3	3	3	0	3	3	3
2	19	1	2	2	6	2	2	1	0	0	0	0	0	0	0	0	1	0	0	3	0	3	1	2	1	0	0	0	0	0	0	0	0	1	1	1	0	1	0	0	0	2	3	1	1	0	3	2	3
2	20	1	2	2	2	2	2	1	0	0	0	0	0	0	0	0	0	0	0	1	0	0	0	0	0	0	0	0	0	0	0	0	0	0	0	0	0	0	0	0	0	2	2	2	2	3	3	3	3
1	24	2	2	4	1	1	2	2	0	0	0	0	0	0	0	0	0	0	0	0	1	0	1	2	0	0	0	0	0	0	0	0	0	0	1	0	0	0	0	0	0	1	3	3	3	2	3	3	3
1	19	1	2	1	2	1	2	1	0	0	0	0	0	0	0	0	0	1	0	0	0	0	2	2	2	0	0	0	0	0	0	0	1	1	1	1	1	1	1	1	1	3	3	0	1	3	3	3	3
2	20	1	2	3	6	2	2	1	0	0	1	0	0	0	0	0	0	0	0	3	3	3	1	2	1	0	0	0	0	0	0	0	2	1	0	1	0	1	1	0	0	2	2	1	2	0	3	3	3
2	19	1	2	1	2	1	2	6	0	0	0	4	3	0	4	1	0	0	0	3	0	3	1	3	1	0	0	0	0	0	0	0	1	1	2	1	1	0	0	0	0	2	3	0	2	0	3	3	3
2	18	2	2	1	1	1	1	2	0	0	0	0	0	0	0	0	0	0	0	1	0	1	2	2	2	0	0	0	0	0	0	0	1	1	0	1	1	0	1	0	0	3	3	2	3	0	3	3	3
1	20	1	2	1	2	2	2	1	0	0	0	0	0	0	0	0	0	0	0	0	0	0	1	2	1	0	0	0	0	0	0	0	1	1	0	1	0	0	0	0	0	2	3	2	0	2	2	2	2
2	21	1	2	1	2	1	2	1	0	0	0	0	0	0	0	0	0	0	0	3	0	0	1	2	0	0	0	0	0	0	0	0	1	1	1	1	1	1	1	1	0	2	3	1	2	2	3	3	2
2	19	1	2	1	6	2	2	2	1	0	3	0	3	1	3	3	0	0	3	3	3	3	2	4	3	0	0	0	0	0	0	0	1	0	1	1	1	1	1	0	0	2	2	1	2	0	2	2	2
2	19	1	2	1	6	2	2	6	0	0	0	1	0	0	0	0	0	0	0	1	0	1	0	0	0	0	0	0	0	0	0	0	1	1	1	1	1	0	0	0	0	2	2	3	2	0	3	3	3
2	24	1	2	3	6	2	2	1	0	0	0	0	0	0	0	1	0	0	0	0	0	0	0	0	0	0	0	0	0	0	0	0	0	0	0	0	0	0	0	0	0	2	3	3	3	0	3	3	3
2	21	1	2	1	2	1	2	2	0	0	0	0	1	1	1	0	0	3	3	3	3	3	2	3	1	0	0	0	0	0	0	0	1	0	0	1	0	1	1	0	0	2	2	2	3	3	3	2	3
1	23	1	2	1	4	2	1	3	0	0	0	0	0	0	0	0	0	0	0	3	0	0	4	4	2	0	0	0	0	0	0	0	3	3	1	3	0	1	0	1	0	2	3	1	2	0	3	3	0
1	20	1	2	1	2	1	1	3	0	0	0	0	0	0	0	0	0	0	0	3	0	3	0	2	2	0	0	0	0	0	0	0	1	0	1	1	1	0	0	0	0	2	2	1	2	3	3	3	0
1	21	2	2	2	1	1	1	3	0	0	0	1	0	0	4	3	0	3	0	3	3	3	0	3	2	0	0	0	0	0	0	0	0	0	0	0	0	0	0	0	0	2	2	2	2	0	3	3	0
2	19	1	2	1	2	1	1	1	0	0	0	0	0	0	0	0	0	0	0	0	0	0	1	1	0	0	0	0	0	0	0	0	0	0	0	0	0	0	0	0	0	1	3	3	3	3	3	3	3
2	21	1	2	3	2	2	2	1	0	0	0	0	0	0	0	0	0	0	0	0	0	0	2	4	2	0	0	0	0	0	0	0	0	0	0	0	0	0	0	0	0	1	2	3	2	3	2	2	3
2	20	1	2	2	6	2	2	2	0	0	0	0	0	0	0	0	0	0	0	0	0	0	0	0	0	0	0	0	0	0	0	0	0	0	0	0	0	0	0	0	0	2	3	0	2	3	3	3	3
2	21	2	2	2	1	1	2	1	0	0	0	0	0	0	0	0	0	3	0	1	3	0	1	3	0	0	0	0	0	0	0	0	0	0	1	0	0	0	0	0	0	2	3	1	2	3	3	3	3
2	18	1	2	1	2	1	2	1	0	0	0	0	0	0	0	0	0	0	0	4	0	3	0	4	0	0	0	0	0	0	0	0	1	0	0	0	1	0	0	0	0	2	2	2	2	0	3	0	3
2	19	1	2	1	2	3	2	2	0	0	0	0	0	0	0	0	0	0	0	3	0	0	1	2	1	0	0	0	0	0	0	0	1	0	1	0	0	0	0	0	0	2	2	1	2	3	3	0	3
2	19	1	2	1	6	2	2	1	0	0	0	0	0	0	0	0	0	0	0	1	3	0	1	1	0	0	0	0	0	0	0	0	0	0	0	0	0	0	0	0	0	1	3	3	2	0	3	2	3
2	19	1	2	1	2	3	2	2	0	0	0	0	0	0	0	0	0	0	0	3	0	0	2	2	1	0	0	0	0	0	0	0	1	1	1	1	0	1	1	1	0	2	3	2	2	3	3	3	3
1	19	1	2	1	2	1	2	1	0	0	0	0	0	0	0	0	0	0	0	3	4	0	0	4	0	0	0	0	0	0	0	0	0	0	0	0	0	0	0	0	0	2	3	2	2	0	3	3	3
2	19	1	2	1	2	2	2	2	0	0	0	0	0	0	0	0	1	0	3	3	0	3	1	2	0	0	0	0	0	0	0	0	1	1	0	0	0	0	1	0	0	1	2	0	1	0	2	0	1
2	20	1	2	1	1	2	2	1	0	0	0	0	0	0	0	0	0	0	3	3	4	3	1	4	3	0	0	0	0	0	0	0	0	0	1	0	1	1	0	0	0	1	3	1	0	0	2	0	2
2	21	1	2	3	2	1	2	1	1	1	1	4	3	1	1	3	2	0	1	3	3	3	1	3	1	0	0	0	0	0	0	0	1	1	1	1	1	1	1	0	0	2	3	1	1	0	2	0	2
2	27	1	2	3	4	2	2	1	0	0	0	0	0	0	0	0	0	0	0	0	0	0	3	4	2	0	0	0	0	0	0	0	0	0	0	0	0	0	0	0	0	3	2	3	3	3	3	3	3
1	19	1	2	1	2	2	1	2	0	0	0	0	0	0	0	0	0	0	0	0	0	0	0	2	1	0	0	0	0	0	0	0	0	0	0	0	0	0	0	0	0	3	3	0	3	3	3	3	3
2	21	1	2	1	2	1	2	1	3	3	3	0	1	0	3	0	0	0	0	2	3	0	0	2	0	0	0	0	0	0	0	0	2	0	0	1	0	0	0	0	0	1	2	1	2	2	3	2	2
1	24	1	2	1	2	1	1	1	0	0	0	0	0	0	0	0	0	0	0	0	0	0	0	0	0	0	0	0	0	0	0	0	0	0	0	0	0	0	0	0	0	1	3	0	1	3	3	3	0
2	18	1	2	1	1	3	2	1	0	0	0	0	0	0	0	0	0	0	0	0	0	0	3	2	2	0	0	0	0	0	0	0	1	0	0	0	0	0	1	0	0	3	2	3	2	2	3	3	3
1	18	1	2	1	2	1	1	3	0	0	0	0	0	0	0	0	0	0	0	0	0	0	0	0	0	0	0	0	0	0	0	0	1	0	0	0	0	0	0	0	0	1	2	0	2	3	3	3	3
2	19	1	2	1	2	2	2	1	0	0	0	0	0	0	0	0	0	0	0	0	0	0	1	1	1	0	0	0	0	0	0	0	0	0	0	0	0	0	0	0	0	2	2	3	2	0	3	3	3
1	22	1	2	5	4	2	1	4	0	0	0	0	0	0	0	0	0	0	0	0	0	0	2	2	1	0	0	0	0	0	0	0	1	1	1	1	1	1	1	1	1	2	2	1	1	3	3	3	3
2	20	1	2	1	2	3	2	1	0	0	0	0	0	0	0	0	0	0	0	3	3	3	2	2	1	0	0	0	0	0	0	0	0	0	0	0	0	1	1	0	0	2	3	1	2	0	3	3	3
2	18	1	2	1	6	2	2	1	0	0	0	0	0	0	0	0	0	0	0	0	0	3	0	2	4	0	0	0	0	0	0	0	3	0	3	3	0	3	1	0	0	2	2	1	1	0	3	2	3
2	21	1	2	3	2	1	2	2	0	0	0	0	0	0	0	0	0	0	0	3	0	3	4	4	2	0	0	0	2	0	0	0	1	1	1	1	2	1	1	1	0	2	2	0	2	3	3	3	3
2	19	1	2	1	1	1	1	2	0	0	0	0	0	0	0	0	0	0	0	1	0	1	0	3	1	0	0	0	0	0	0	0	1	1	1	1	0	0	0	0	0	3	3	0	2	0	2	2	0
2	21	2	2	4	1	3	2	1	0	0	1	0	1	0	0	0	0	0	0	3	4	3	0	4	0	0	0	0	0	0	0	0	1	0	0	0	0	1	1	0	0	1	2	0	1	0	3	3	3
1	20	2	2	1	1	3	2	1	0	0	0	4	0	0	0	0	0	0	0	3	4	3	4	4	4	0	0	0	0	0	0	0	1	1	0	1	3	0	0	0	0	3	2	2	3	0	3	3	3
2	21	1	2	2	6	2	2	4	0	0	0	0	0	0	0	0	0	0	0	0	0	0	1	4	0	0	0	0	0	0	0	0	0	0	1	1	1	0	0	0	0	1	1	2	3	3	3	3	3
2	20	1	2	3	1	2	2	1	0	0	0	0	0	0	0	0	0	0	0	0	0	0	1	4	0	0	0	0	0	0	0	0	1	0	0	0	0	0	0	0	0	2	2	2	2	0	3	2	3
1	24	2	2	3	1	2	2	1	3	0	0	3	2	0	0	0	1	3	3	4	4	3	2	4	2	0	0	0	0	0	0	1	2	2	3	2	2	3	3	2	2	1	2	1	2	0	3	2	3
2	20	1	2	3	1	1	2	1	0	0	0	0	0	0	0	0	0	0	0	1	1	1	2	4	1	0	0	0	0	0	0	0	1	1	0	0	1	0	0	0	0	2	3	3	3	3	3	3	3
2	21	1	1	2	1	1	2	1	0	0	0	0	0	0	0	0	0	0	0	0	0	1	2	2	1	0	0	0	0	0	0	0	1	1	1	1	1	1	1	1	1	2	3	0	2	0	3	0	3
2	20	1	2	2	2	1	2	1	0	0	0	0	0	0	0	0	0	0	0	0	3	3	2	2	0	0	0	0	0	0	0	0	0	0	0	0	1	0	0	0	0	2	3	1	2	0	2	2	2
1	20	1	2	2	2	1	1	3	3	0	0	0	3	0	0	3	0	0	0	0	0	3	3	3	3	0	0	0	0	0	0	0	1	1	1	1	1	0	1	1	0	1	2	1	2	3	3	2	3
1	22	2	2	1	1	2	2	1	0	0	0	0	0	0	0	0	0	0	0	0	0	0	0	3	1	0	0	0	0	0	0	0	1	1	1	1	0	1	0	1	0	2	2	2	3	0	3	3	3
2	19	1	2	1	2	1	2	1	0	0	0	2	0	0	0	0	0	0	3	3	3	0	2	2	2	0	0	0	0	0	0	0	0	0	0	1	0	0	0	0	0	2	2	2	2	0	3	0	3
2	19	1	2	1	2	2	2	2	0	0	0	0	0	0	0	0	0	0	0	0	0	0	1	2	0	0	0	0	0	0	0	0	0	0	0	0	0	0	0	0	0	3	3	3	2	3	3	3	3
2	20	2	2	2	6	2	2	3	1	0	0	0	0	0	0	0	0	0	0	1	1	1	1	1	1	0	0	0	0	0	0	0	1	1	1	1	1	0	1	1	0	3	2	3	3	3	3	3	3
2	23	1	2	1	4	2	1	3	0	0	0	0	0	0	0	0	0	0	3	3	0	3	0	1	2	0	0	0	0	0	0	0	1	1	0	1	0	1	1	1	1	1	3	2	1	1	3	2	0
1	26	1	2	5	6	2	2	5	0	0	0	0	0	0	1	0	0	0	0	1	0	1	0	1	0	0	0	0	0	0	0	0	0	0	1	1	0	1	1	0	0	2	2	2	1	0	3	0	3
1	18	1	2	1	2	1	1	2	0	0	0	0	0	0	0	0	0	0	0	3	0	3	0	3	1	0	0	0	0	0	0	0	1	1	0	1	1	0	0	1	0	1	2	1	3	0	3	3	3
2	21	1	2	1	2	2	2	2	0	0	0	0	0	0	0	0	0	0	0	3	3	0	2	4	4	0	0	0	0	0	0	0	0	0	0	0	0	0	0	0	0	3	2	3	1	0	3	3	3
1	24	1	2	5	6	1	2	2	1	0	0	1	1	1	1	1	0	1	1	1	1	1	4	4	4	0	0	0	0	0	0	0	3	3	3	3	1	1	2	2	0	2	2	1	1	3	3	2	2
2	19	1	2	1	2	1	2	1	0	0	0	0	0	0	0	0	0	0	0	3	4	0	3	4	3	0	0	0	0	0	0	0	0	0	0	0	0	0	0	0	0	3	2	3	2	0	3	1	2
2	19	1	2	1	2	1	2	1	0	0	0	0	0	0	0	0	0	0	0	3	3	0	3	4	1	0	0	0	0	0	0	0	0	0	0	0	0	0	0	0	0	2	3	1	2	0	3	0	2
1	21	2	2	1	1	4	2	1	3	0	3	2	3	1	4	3	1	1	0	4	4	3	2	4	3	0	0	0	0	0	0	0	1	1	2	1	1	1	0	0	0	2	3	1	1	0	3	2	3
2	18	1	2	1	2	3	1	1	0	0	1	0	0	1	0	0	0	0	0	1	0	1	0	2	0	0	0	0	0	0	0	0	1	0	0	1	0	0	0	0	0	2	2	0	2	0	3	3	2
1	20	1	2	1	2	1	2	1	0	0	0	3	0	0	0	0	0	1	0	0	0	0	2	2	3	0	0	0	0	0	0	0	1	0	1	1	0	0	0	0	0	1	2	1	2	0	3	3	3
2	19	1	2	1	2	3	2	1	0	0	0	0	0	0	0	0	0	0	0	3	0	0	1	2	1	0	0	0	0	0	0	0	1	1	1	1	1	0	1	1	0	2	2	1	3	0	3	0	3
1	19	1	2	1	2	2	2	2	3	0	0	0	3	0	3	3	0	0	3	3	3	3	0	0	0	0	0	0	0	0	0	0	1	1	1	1	1	1	1	1	1	1	0	0	0	1	1	0	1
1	18	1	2	1	2	2	1	2	0	0	0	2	0	0	0	3	0	0	0	3	0	0	0	0	0	0	0	0	0	0	0	0	0	0	0	0	0	0	0	0	0	2	3	0	2	0	3	3	3
2	19	1	2	1	6	2	2	3	0	0	0	0	0	0	0	0	0	0	0	0	0	0	2	2	0	0	0	0	0	0	0	0	0	0	0	0	0	0	0	0	0	0	3	1	1	2	2	2	2
1	18	1	2	1	2	2	2	1	0	0	0	0	0	0	0	0	0	0	0	0	0	0	0	2	1	0	0	0	0	0	0	0	0	0	0	0	0	0	0	0	0	3	2	3	3	0	3	2	3
1	19	1	2	1	2	2	1	2	0	0	0	0	0	0	0	0	0	0	0	0	0	0	0	0	0	0	0	0	0	0	0	0	0	0	0	0	0	0	0	0	0	3	2	1	2	0	3	3	3
2	19	1	2	2	1	1	2	1	0	0	0	0	0	0	0	0	0	3	0	1	1	1	2	3	0	0	0	0	0	0	0	0	1	0	0	1	0	1	1	0	0	1	3	2	2	0	3	3	3
2	18	1	2	1	2	1	2	1	0	0	0	0	0	0	0	0	0	0	0	1	0	0	0	0	0	0	0	0	0	0	0	0	0	0	0	0	0	0	0	0	0	2	3	3	2	0	3	3	3
1	19	1	2	1	2	2	2	3	0	0	0	0	0	0	0	0	0	0	0	0	0	0	0	1	1	0	0	0	0	0	0	0	0	0	0	0	0	0	0	0	0	2	3	1	2	0	3	3	3
1	21	2	2	3	1	2	1	2	1	1	1	2	1	0	1	2	0	0	1	1	1	0	1	2	1	0	0	0	0	0	0	0	1	1	0	1	1	0	1	1	1	2	3	0	2	3	2	1	1
2	19	1	2	1	2	1	1	1	0	0	0	0	0	0	0	0	0	0	0	0	0	0	0	2	1	0	0	0	0	0	0	0	0	0	0	0	0	0	0	0	0	2	2	0	3	0	3	3	3
2	20	1	2	1	2	2	2	1	0	0	0	0	1	0	0	0	0	0	0	1	1	1	1	4	0	0	0	0	0	0	0	0	1	1	0	1	1	0	0	1	0	1	2	3	3	0	3	3	3
2	19	1	2	1	2	2	2	2	0	0	0	0	0	0	0	0	0	0	1	1	1	0	1	1	1	0	0	0	0	0	0	0	1	1	1	1	1	1	1	0	0	2	2	1	1	0	3	2	3
2	19	1	2	1	2	2	2	2	0	0	0	0	0	0	1	0	0	0	1	3	3	3	1	2	3	0	0	0	0	0	0	0	1	0	1	1	1	1	0	1	0	2	3	1	1	0	2	1	2
1	24	1	2	5	2	1	1	2	0	0	0	0	0	0	0	0	0	0	1	1	1	1	2	3	2	0	0	0	0	0	0	0	0	0	1	1	0	0	0	0	0	2	2	1	2	2	3	2	3
1	18	1	2	1	2	3	2	2	3	0	0	0	3	0	0	4	0	0	0	3	3	0	1	3	2	0	0	0	0	0	0	0	1	1	0	1	0	2	1	1	1	0	2	3	3	0	3	2	1
2	19	1	2	1	2	2	1	3	0	0	0	0	0	0	0	0	0	0	0	0	0	0	2	3	1	0	0	0	0	0	0	0	0	0	0	0	0	0	0	0	0	2	3	1	2	0	3	3	3
2	18	1	2	1	2	2	2	1	0	0	0	0	0	0	0	0	0	0	0	3	0	0	2	1	0	0	0	0	0	0	0	0	0	0	0	0	0	0	0	0	0	1	3	2	3	0	3	3	3
2	21	1	2	3	3	4	2	2	0	0	0	0	3	0	4	3	0	0	4	3	3	3	2	3	1	0	0	0	0	0	0	0	2	2	1	2	1	2	1	1	2	1	3	0	1	0	3	3	3
2	18	1	2	1	2	2	1	2	0	0	0	0	0	0	0	0	0	0	0	0	0	0	0	1	0	0	0	0	5	0	0	0	0	0	0	0	0	0	0	0	0	3	3	0	2	0	3	3	3
2	18	1	2	1	2	2	2	2	0	0	0	0	0	0	0	0	0	0	0	1	0	0	2	2	1	0	0	0	0	0	0	0	1	1	1	1	1	1	1	0	0	2	2	2	2	3	3	3	3
2	23	1	2	1	2	1	2	3	0	0	0	0	0	0	0	0	0	0	0	0	0	0	0	0	0	0	0	0	0	0	0	0	0	0	1	0	0	0	0	0	0	1	3	0	1	0	3	3	3
1	21	1	2	3	1	2	1	2	0	0	1	1	1	1	1	2	0	0	1	1	1	1	2	3	4	0	0	0	0	0	0	0	1	1	1	1	1	1	1	1	0	2	2	1	1	0	3	0	0
1	18	1	2	1	1	2	2	2	1	0	1	0	1	0	0	2	1	3	0	2	1	2	0	4	2	0	0	0	0	0	0	0	1	1	2	3	1	1	2	1	1	2	2	0	2	0	2	1	0
2	19	1	2	1	2	1	1	1	0	0	0	0	0	0	0	0	0	0	0	3	4	3	1	3	3	0	0	0	0	0	0	0	1	0	1	0	0	1	3	1	0	3	2	0	2	0	3	0	1
1	22	1	2	3	2	1	2	1	0	0	1	1	0	0	0	1	0	0	1	2	2	1	1	3	1	0	0	0	0	0	0	0	2	1	1	2	0	1	1	0	0	2	2	0	2	0	2	2	0
2	19	1	2	1	2	1	2	2	3	0	1	0	0	0	0	0	0	0	0	3	0	3	1	4	0	0	0	0	0	0	0	0	1	1	1	1	1	1	1	1	0	2	3	2	2	0	2	1	2
2	21	1	2	3	2	1	2	1	0	0	0	0	0	0	0	0	0	0	0	3	3	1	3	3	3	0	0	0	0	0	0	0	1	0	1	1	0	0	0	0	0	3	2	2	2	0	3	1	3
1	26	2	2	5	8	1	2	2	4	1	4	0	4	0	4	0	0	0	3	4	4	3	4	4	2	0	0	0	0	0	0	0	3	3	3	3	3	3	3	3	0	3	2	0	0	0	3	3	3
2	18	1	2	2	2	1	1	2	0	0	0	0	0	0	0	0	1	0	0	3	0	3	1	3	1	0	0	0	0	0	0	0	2	1	1	2	2	1	0	0	1	1	2	0	1	0	3	3	3
2	20	1	2	1	2	1	2	2	0	0	0	0	0	0	0	0	0	0	0	1	1	1	0	0	0	0	0	0	0	0	0	0	0	1	1	1	0	1	1	0	0	2	2	0	2	1	3	3	3
2	23	1	2	5	2	1	2	1	0	0	0	1	0	0	0	0	0	0	0	0	0	0	2	3	1	0	0	0	0	0	0	0	1	1	1	1	0	0	0	0	0	2	2	1	1	0	3	3	3
1	20	1	2	1	8	1	2	1	0	0	0	3	0	0	0	0	0	0	0	3	0	0	0	0	0	0	0	0	0	0	0	0	0	0	0	0	0	0	0	0	0	1	2	1	1	0	2	0	2
1	20	1	2	1	2	2	2	1	3	3	3	2	0	1	3	3	1	1	3	3	3	3	2	4	4	0	0	0	0	0	0	0	1	1	1	1	1	1	1	1	1	2	2	2	2	3	3	3	3
2	23	1	2	1	2	1	2	2	0	0	0	0	0	0	0	0	0	0	0	2	1	1	3	3	1	0	0	0	0	0	0	0	1	1	1	1	2	0	1	0	0	2	2	1	2	1	3	2	2
1	20	1	2	2	6	2	2	1	3	0	0	0	0	3	3	0	0	0	3	4	4	3	2	4	2	0	0	0	0	0	0	0	2	2	0	2	2	1	0	0	0	1	3	0	2	0	2	0	0
1	22.089	1	2	1	2	1	2	1	0	0	0	0	1	1	0	1	1	0	0	0	1	1	3	3	3	0	0	0	0	0	0	0	0	0	0	0	0	0	0	0	0	3	3	0	1	0	2	2	2
2	18	1	2	2	2	3	2	2	0	0	0	0	0	0	0	0	0	0	0	0	0	0	2	1	1	0	0	0	0	0	0	0	1	0	1	0	0	0	1	0	0	2	2	1	2	0	3	3	2
2	19	1	2	1	2	1	2	1	0	0	0	0	0	0	0	0	0	0	0	0	0	0	2	3	1	0	0	0	0	0	0	0	0	0	0	0	0	0	0	0	0	2	2	1	1	0	3	3	3
1	19	1	2	1	2	2	1	2	0	0	0	0	0	0	0	1	0	0	0	1	0	1	2	3	3	0	0	0	0	0	0	0	1	0	0	0	0	0	1	0	0	2	3	0	1	3	3	0	0
2	20	1	2	1	2	1	2	2	0	0	0	0	0	0	0	0	0	0	0	0	0	0	0	0	1	0	0	0	0	0	0	0	0	0	1	0	0	0	0	0	0	3	2	2	2	0	3	3	3
1	18	1	2	1	2	2	2	1	1	1	1	1	1	0	1	1	0	0	1	1	2	1	1	3	3	0	0	0	0	0	0	0	2	0	2	1	1	1	1	1	1	2	3	0	1	0	3	0	2
1	26	1	2	5	2	1	2	2	0	0	0	0	0	0	0	0	0	0	0	0	0	0	0	2	0	0	0	0	0	0	0	0	0	0	0	0	0	0	0	0	0	2	2	2	3	0	3	3	3
2	25	1	2	2	4	2	2	3	3	0	0	0	0	0	0	0	0	0	3	3	0	3	1	1	1	0	0	0	0	0	0	0	1	2	1	1	1	3	0	1	1	1	2	0	1	1	1	0	1
2	19	1	2	1	1	1	2	2	3	0	0	0	0	0	0	0	0	0	0	0	3	0	2	2	1	0	0	0	0	0	0	0	0	0	0	0	0	0	0	0	0	2	3	0	2	3	3	3	3
2	19	2	2	1	1	1	2	1	1	1	1	0	1	0	1	0	0	1	0	3	4	3	4	4	4	0	0	0	0	0	0	0	3	3	2	1	1	2	0	0	0	1	0	2	2	3	3	3	3
2	19	1	2	1	2	2	2	2	0	0	0	0	0	0	0	0	0	0	0	1	0	0	2	2	2	0	0	0	0	0	0	0	0	0	0	0	0	0	0	0	0	2	2	3	2	3	3	3	0
1	20	1	1	1	2	1	1	2	0	0	0	0	0	0	0	0	0	0	0	0	0	0	0	0	0	0	0	0	0	0	0	0	0	0	0	0	0	0	0	0	0	0	3	0	3	3	3	3	3
1	21	2	2	1	2	1	1	1	0	0	0	0	0	0	0	0	0	0	0	0	0	0	1	2	2	0	0	0	0	0	0	0	0	0	0	0	0	0	0	0	0	2	3	2	2	3	3	3	3
2	22	2	2	3	1	1	2	1	0	0	0	0	0	0	0	0	0	0	0	0	4	0	2	3	1	0	0	0	0	0	0	0	1	0	0	0	0	1	0	0	0	2	3	1	2	0	3	0	2
1	20	2	2	3	1	2	2	1	1	0	1	0	0	0	0	2	0	0	1	3	3	1	1	3	0	0	0	0	0	0	0	0	1	1	1	1	1	3	3	0	0	3	2	1	1	3	3	2	2
1	21	1	2	2	2	1	1	4	1	1	1	1	1	1	1	1	1	1	1	1	1	1	0	0	0	0	0	0	0	0	0	0	0	0	0	0	0	0	0	0	0	1	3	0	2	0	0	0	0
1	19	1	2	1	2	2	2	1	0	0	0	0	1	1	1	1	1	1	1	3	3	3	2	3	3	0	0	0	0	0	0	0	1	0	2	3	0	0	2	0	0	1	2	0	1	0	3	2	3
1	18	1	2	1	2	1	2	3	0	0	0	0	0	0	0	0	0	0	0	2	1	1	2	3	2	0	0	0	0	0	0	0	0	0	0	0	0	0	0	0	0	2	3	3	2	0	3	3	3
2	19	1	2	1	2	1	2	1	0	0	0	0	0	0	0	0	0	0	0	0	3	0	2	3	1	0	0	0	0	0	0	0	1	0	2	1	1	0	0	0	0	1	3	0	3	0	3	1	3
2	22	1	2	3	2	2	2	2	0	0	1	0	3	0	0	3	1	0	3	4	1	3	0	0	1	0	0	0	0	0	0	0	2	1	1	2	0	1	1	1	1	2	3	2	2	3	2	2	1
2	19	1	2	1	2	2	2	2	0	0	0	0	0	0	0	0	0	0	0	0	0	0	2	3	0	0	0	0	0	0	0	0	0	0	0	0	0	0	0	0	0	2	2	3	2	3	3	3	3
1	20	1	2	1	2	1	2	1	0	0	0	0	0	0	0	0	0	0	0	0	0	0	0	0	2	0	0	0	0	0	0	0	2	0	1	2	0	0	0	0	0	2	3	0	2	3	3	3	3
2	22	1	2	3	2	1	1	3	1	0	1	4	1	0	4	3	0	0	3	3	3	3	2	3	4	0	0	0	0	0	0	0	3	2	1	3	3	3	3	1	1	2	2	0	2	3	2	0	0
2	18	1	2	1	6	2	2	1	0	0	0	0	0	0	0	0	0	0	0	1	1	0	2	3	2	0	0	0	0	0	0	0	1	1	1	1	1	1	1	1	1	2	2	1	1	2	3	3	2
2	18	1	2	1	2	2	2	2	3	0	0	2	3	0	0	0	0	0	3	3	0	0	1	2	1	0	0	0	0	0	0	0	1	1	0	0	0	1	0	0	0	2	2	2	2	3	3	0	2
2	20	1	2	3	2	1	2	1	0	0	0	0	0	0	0	1	0	0	0	1	0	0	1	0	0	0	0	0	0	0	0	0	0	0	1	0	0	1	0	0	0	1	2	3	2	3	3	2	2
2	20	1	2	1	2	1	2	1	0	0	0	0	0	0	0	0	0	0	0	0	0	0	0	2	0	0	0	0	0	0	0	0	1	1	1	1	0	0	0	0	0	2	3	3	3	3	3	3	3
1	20	1	2	2	2	1	2	2	0	0	0	0	0	0	0	0	0	0	1	1	2	1	0	4	3	0	0	0	0	0	0	0	3	2	3	3	3	3	3	3	0	2	3	0	1	2	3	3	2
1	20	1	2	1	2	2	2	5	0	0	0	0	0	0	0	0	0	0	2	0	0	2	1	1	1	0	0	0	0	0	0	0	0	0	0	0	1	0	0	0	0	1	2	2	3	0	3	1	3
1	20	1	2	1	2	2	2	1	0	0	0	0	0	0	0	0	1	0	0	0	0	1	4	4	4	0	0	0	0	0	0	0	0	0	0	0	0	0	0	0	0	1	3	3	1	0	3	2	2
1	19	1	2	1	2	1	1	3	1	1	1	1	3	3	0	0	1	0	1	1	1	1	1	1	1	0	0	0	0	0	0	0	1	1	1	1	1	1	1	1	1	2	3	1	2	0	3	3	0
2	18	1	2	1	2	2	1	3	0	0	0	0	0	0	0	0	0	0	0	2	0	0	2	2	2	0	0	0	0	0	0	0	0	0	0	0	0	0	0	0	0	1	3	2	2	2	3	3	3
2	25	1	2	5	6	1	2	1	0	0	0	0	0	0	0	0	0	0	0	4	0	3	1	2	2	0	0	0	0	0	0	0	1	1	1	1	1	2	1	1	0	2	2	1	1	3	3	3	3
2	20	2	2	1	1	2	2	1	0	0	0	0	0	0	0	0	0	0	0	3	1	0	1	1	1	0	0	0	0	0	0	0	1	1	0	1	0	0	0	0	0	2	2	1	2	0	3	2	0
1	20	1	2	2	2	1	2	3	3	0	0	0	0	0	0	0	0	0	0	0	1	0	0	4	0	0	0	0	0	0	0	0	0	0	0	0	0	0	0	0	0	2	3	3	3	3	3	3	3
1	20	1	2	1	2	2	2	2	3	3	3	3	3	0	0	3	0	0	2	3	0	3	3	4	2	0	0	0	0	0	0	0	2	1	1	3	2	1	1	0	0	2	2	0	2	3	3	2	2
2	18	2	2	1	1	1	2	1	0	0	0	0	0	0	0	0	0	0	0	3	0	3	1	4	1	0	0	0	0	0	0	0	0	0	0	0	0	0	0	0	0	3	3	3	2	3	3	3	3
2	19	1	2	1	2	2	2	2	0	0	0	0	0	0	0	0	0	0	0	0	0	0	0	2	0	0	0	0	0	0	0	0	0	0	0	0	0	0	0	0	0	1	2	2	2	3	3	3	3
2	21	2	2	3	1	3	2	2	1	0	0	0	1	0	3	3	0	0	3	4	4	3	0	1	2	0	0	0	0	0	0	0	2	1	1	1	0	1	2	1	1	1	3	2	1	0	3	0	2
1	20	1	2	1	2	2	2	1	1	1	1	0	3	1	0	3	1	1	1	3	3	3	2	3	2	0	0	0	0	0	0	0	3	2	2	3	2	2	3	2	2	2	3	2	3	3	3	3	3
2	21	1	2	3	3	4	2	1	0	0	0	0	0	0	0	0	0	0	0	3	0	0	0	4	0	0	0	0	0	0	0	0	0	0	0	0	0	0	0	0	0	3	3	0	3	3	3	3	3
2	22	1	2	4	2	4	2	4	0	0	0	3	0	0	0	0	0	0	0	0	0	0	3	3	2	0	0	0	0	0	0	0	1	1	1	1	1	1	1	1	0	2	2	1	2	0	3	3	3
2	19	1	2	1	2	2	2	2	0	0	0	0	0	0	0	0	0	0	0	3	0	0	2	3	1	0	0	0	0	0	0	0	0	0	0	0	0	0	0	0	0	2	3	0	1	0	3	0	3
2	18	1	2	1	2	1	2	1	0	0	0	0	0	0	0	0	0	0	0	4	0	1	4	2	3	0	0	0	0	0	0	0	1	0	0	0	1	0	0	0	0	1	2	0	0	0	3	0	0
1	18	1	2	2	2	1	1	2	1	1	1	1	1	1	1	1	0	0	0	1	1	1	0	0	0	0	0	0	0	0	0	0	0	0	0	0	0	0	0	0	0	2	3	2	2	0	3	0	0
2	20	1	2	3	1	1	2	1	0	0	0	0	0	0	0	0	0	0	0	1	0	0	1	2	0	0	0	0	0	0	0	0	1	0	0	0	0	0	0	0	0	2	3	2	2	3	3	3	3
2	19	1	2	1	2	1	2	3	0	0	0	0	3	0	0	0	0	0	0	3	0	0	1	3	1	0	0	0	0	0	0	0	0	0	0	0	0	0	0	0	0	2	3	1	2	0	3	3	3
2	22	2	1	6	3	1	1	1	1	3	3	1	3	0	0	0	0	1	3	3	4	3	2	3	4	0	0	0	1	0	0	0	3	2	2	1	1	1	3	2	0	1	2	0	2	3	3	1	0
1	19	1	2	1	2	1	1	1	0	0	0	0	0	0	0	3	0	0	0	3	0	3	2	4	2	0	0	0	0	0	0	0	0	0	1	1	0	0	0	0	0	3	3	1	1	0	3	3	3
2	19	1	2	1	2	2	2	1	0	0	0	0	0	0	0	0	0	0	0	3	0	0	0	0	0	0	0	0	0	0	0	0	0	1	0	0	0	0	0	0	0	2	3	3	2	0	3	3	3
1	18	1	2	1	2	1	2	1	0	0	0	0	0	0	0	0	0	0	0	0	0	0	0	4	4	0	0	0	0	0	0	0	0	0	0	0	0	0	0	0	0	2	3	2	3	3	3	3	3
2	19	1	2	1	2	2	1	3	0	0	0	0	0	0	0	0	0	0	0	1	0	1	2	3	1	0	0	0	0	0	0	0	1	1	1	1	1	1	0	0	0	1	2	1	3	3	3	3	3
2	20	1	2	1	2	2	2	2	0	0	0	0	1	0	1	0	1	0	3	3	3	0	1	3	2	0	0	0	0	0	0	0	1	0	0	1	0	0	1	0	0	2	2	2	2	3	2	2	2
2	25	1	2	5	4	2	2	1	3	0	3	0	0	0	3	0	0	0	0	3	4	3	0	2	2	0	0	0	0	0	0	0	0	0	0	0	0	0	0	0	0	1	2	1	2	0	3	0	3
1	20	1	2	1	2	1	2	1	0	0	0	3	3	0	4	3	0	1	1	3	4	3	2	4	3	0	0	0	0	0	0	0	1	1	1	1	1	0	2	0	0	2	2	2	3	0	3	2	2
2	20	1	2	1	6	2	2	2	0	0	0	0	0	0	0	1	0	0	0	1	0	1	1	1	0	0	0	0	0	0	0	0	0	0	0	0	0	0	0	0	0	2	3	3	2	3	3	3	3
2	19	1	2	1	2	4	2	2	0	0	0	0	0	0	0	0	0	0	0	1	0	0	0	0	0	0	0	0	0	0	0	0	1	1	1	1	1	0	1	1	0	2	3	1	2	0	3	3	3
2	18	1	2	1	2	4	2	3	0	0	0	0	0	0	0	0	0	0	3	3	3	1	3	3	1	0	0	0	0	0	0	0	1	0	1	1	2	1	1	0	0	2	2	2	2	0	3	3	3
2	17	1	2	1	2	2	2	1	0	0	0	0	0	0	0	0	0	0	3	3	3	0	2	2	4	0	0	0	0	0	0	0	1	0	1	1	0	0	1	0	0	2	3	2	2	0	3	1	3
2	18	1	2	1	2	1	2	2	0	0	0	0	3	0	0	0	0	0	3	3	0	3	1	3	1	0	0	0	0	0	0	0	3	3	2	3	3	3	0	2	2	1	3	0	0	0	1	2	3
2	20	2	2	2	1	3	2	1	1	0	2	0	0	0	0	0	0	0	0	3	4	3	4	0	1	0	0	0	0	0	0	0	1	1	0	0	0	1	1	0	0	2	3	2	2	3	2	0	2
2	23	1	2	5	4	2	1	5	0	0	0	0	0	0	0	0	0	0	0	0	0	0	2	2	1	0	0	0	0	0	0	0	1	0	0	1	0	0	0	0	0	2	2	0	2	0	3	2	2
2	23	2	2	4	1	1	2	1	0	0	0	0	0	0	4	4	0	0	0	3	4	3	2	3	1	0	0	0	0	0	0	2	3	2	3	3	3	3	1	0	0	1	3	0	2	2	2	0	0
2	20	1	2	3	3	4	1	1	1	0	0	0	0	0	0	0	0	0	3	3	0	3	1	4	0	0	0	0	0	0	0	0	1	1	0	0	0	0	0	0	0	2	2	1	2	0	3	2	0
2	18	1	2	1	2	1	2	2	0	0	0	0	0	0	0	0	0	0	0	0	0	0	0	2	1	0	0	0	0	0	0	0	0	0	0	1	0	0	0	0	0	2	2	3	1	0	3	3	3
2	20	2	2	1	1	1	2	1	0	0	0	0	0	0	0	0	0	0	3	4	4	3	3	4	4	0	0	0	0	0	0	0	0	1	0	1	2	1	1	1	0	3	3	0	2	0	2	0	3
2	19	2	2	1	1	2	2	1	0	0	0	0	0	0	0	0	0	0	0	1	1	0	2	3	3	0	0	0	0	0	0	0	1	0	0	0	1	1	0	0	0	3	2	3	3	0	2	2	3
1	19	1	2	1	2	2	1	1	0	0	0	0	0	0	0	0	0	0	0	0	0	0	2	2	0	0	0	0	0	0	0	0	0	0	0	0	0	0	0	0	0	2	3	3	3	3	3	3	3
2	19	1	2	1	2	2	2	1	0	0	0	0	0	0	0	0	0	0	0	0	0	0	0	1	0	0	0	0	0	0	0	0	0	0	0	0	0	0	0	0	0	1	3	3	3	3	3	3	3
1	20	1	2	2	2	1	2	2	0	0	0	0	0	0	0	0	0	0	0	0	0	0	2	3	0	0	0	0	0	0	0	0	0	0	0	0	0	0	0	0	0	3	2	1	2	0	3	3	3
2	21	1	2	3	3	4	1	4	0	0	0	0	0	1	0	0	0	0	0	1	0	1	0	3	3	0	0	0	0	0	0	0	1	0	1	1	1	0	1	0	0	2	2	0	1	0	2	2	1
1	19	1	2	1	2	2	2	2	0	0	0	0	0	0	1	1	0	0	0	2	0	1	1	1	0	0	0	0	0	0	0	0	1	0	0	1	0	0	1	1	0	2	2	2	2	0	3	3	3
1	20	1	2	2	6	2	2	1	0	0	0	0	0	0	0	0	0	0	0	1	1	0	0	2	0	0	0	0	0	0	0	0	0	1	0	0	1	1	0	0	0	2	2	1	3	0	3	0	3
1	24	1	2	5	4	2	1	5	0	0	0	0	0	0	0	0	0	0	0	1	0	0	0	1	0	0	0	0	0	0	0	0	0	1	0	0	0	0	0	0	0	2	3	1	1	0	3	0	0
2	22	1	2	1	4	2	2	1	0	0	0	3	0	0	0	0	0	0	0	3	3	3	1	3	2	0	0	0	0	0	0	0	1	1	0	1	0	1	1	0	1	2	2	0	2	0	3	2	1
2	20	1	2	1	2	1	2	1	0	0	0	0	0	0	0	0	0	0	0	0	0	0	1	4	4	0	0	0	0	0	0	0	0	0	0	0	0	0	0	0	0	1	3	1	3	3	3	3	3
2	19	2	2	1	6	2	2	1	1	0	0	4	3	0	3	3	0	0	3	3	3	3	2	2	2	0	0	0	0	0	0	0	1	1	1	1	1	1	0	1	2	2	3	0	1	2	2	1	1
1	21	1	2	3	3	4	2	1	3	3	3	3	1	0	0	3	0	3	0	3	3	3	0	4	2	0	0	0	0	0	0	0	0	0	2	1	0	0	0	0	0	2	3	0	2	0	3	0	2
2	20	2	2	1	1	1	2	1	0	0	0	0	0	0	0	0	0	0	0	0	1	1	1	3	3	0	0	0	0	0	0	0	1	1	1	1	1	1	1	0	0	2	3	3	2	3	3	3	2
1	18	1	2	1	2	1	2	1	1	0	1	0	0	0	0	1	1	0	0	1	0	1	1	3	0	0	0	0	0	0	0	0	1	1	2	1	0	1	0	0	0	2	3	1	0	0	3	2	3
1	19	1	2	1	2	2	2	1	3	0	3	4	0	4	0	3	0	0	0	3	0	3	1	3	1	0	0	0	0	0	0	0	1	1	0	3	1	1	1	1	0	3	2	2	2	0	3	3	3
1	19	1	2	1	2	2	2	1	1	1	0	0	1	1	0	1	1	0	0	0	1	1	2	3	2	0	0	0	0	0	0	0	1	1	0	2	2	0	3	1	0	2	2	1	2	0	3	2	0
2	25	1	2	1	2	1	2	1	0	0	0	0	0	0	0	0	0	0	0	0	0	0	0	0	0	0	0	0	0	0	0	0	0	0	0	0	0	0	0	0	0	3	2	3	3	3	3	3	3
2	19	1	2	1	2	1	2	1	0	0	0	0	0	0	0	0	0	0	3	3	1	3	2	3	1	0	0	0	0	0	0	0	0	0	1	0	0	0	0	0	0	1	2	1	2	0	3	2	3
2	18	1	2	1	2	1	2	1	0	0	0	2	0	0	0	0	0	0	0	3	4	0	2	3	2	0	0	0	0	0	0	0	0	0	0	0	0	0	0	0	0	1	3	1	1	0	3	1	3
2	18	1	2	1	2	3	2	4	3	3	3	0	0	0	0	0	0	0	0	3	0	3	1	0	0	0	0	0	0	0	0	0	1	1	1	1	1	0	0	1	1	3	3	0	2	3	3	2	3
2	23	1	2	1	2	1	1	2	0	0	0	0	0	0	0	0	0	0	0	3	3	0	1	2	1	0	0	0	0	0	0	0	1	1	2	1	1	1	1	1	0	2	2	0	2	2	3	0	1
2	20	1	2	2	2	2	1	1	0	0	0	0	0	0	0	0	0	0	3	3	0	3	1	2	1	0	0	0	0	0	0	0	1	1	1	1	1	0	1	0	0	3	3	1	2	0	3	1	0
2	19	1	2	1	2	1	2	2	0	0	0	0	0	0	0	0	0	0	0	1	0	0	0	2	2	0	0	0	0	0	0	0	0	0	0	0	0	0	0	0	0	2	2	1	2	0	3	3	3
2	19	1	2	1	2	3	2	1	0	0	0	0	0	0	0	0	0	0	0	0	0	0	0	2	0	0	0	0	0	0	0	0	0	0	0	0	0	0	1	0	0	2	2	3	2	0	3	3	3
1	18	1	2	1	2	2	2	1	3	0	0	4	3	0	0	4	0	3	3	3	4	0	2	2	2	0	0	0	0	0	0	0	0	0	0	0	0	0	0	0	0	1	3	0	2	0	3	3	3
2	19	1	2	6	6	2	2	2	0	0	0	0	0	0	1	1	1	1	1	1	2	1	2	3	2	0	0	0	0	0	0	0	1	1	1	0	0	1	0	0	0	3	2	1	2	3	3	3	3
1	19	1	2	1	8	1	2	1	0	0	0	0	0	0	3	3	0	0	3	3	3	3	3	3	2	0	0	0	0	0	0	0	1	1	1	1	1	0	1	2	0	3	3	2	2	0	3	2	3
2	19	1	2	1	2	1	2	2	0	0	0	0	0	0	0	0	0	0	0	0	0	0	1	3	1	0	0	0	0	0	0	0	0	0	0	0	0	0	0	0	0	3	3	3	2	0	3	3	3
2	22	1	2	3	1	2	2	1	0	0	0	0	0	0	0	0	0	0	0	3	0	0	2	2	1	0	0	0	0	0	0	0	0	0	0	0	0	0	0	0	0	2	2	2	2	3	3	3	3
2	22	1	2	1	4	2	1	3	0	0	0	0	0	0	0	0	0	1	0	3	0	0	2	3	1	0	0	0	0	0	0	0	0	0	0	0	0	0	0	0	0	3	2	1	2	3	3	3	2
2	21	1	2	4	4	2	2	3	0	0	0	0	0	0	0	0	0	0	0	0	0	0	1	2	1	0	0	0	0	0	0	0	0	0	0	0	0	0	0	0	0	3	3	2	3	0	3	3	3
2	19	1	2	1	2	2	2	1	0	0	0	0	0	0	0	0	0	0	0	3	0	3	2	2	0	0	0	0	0	0	0	0	0	1	1	0	0	0	0	0	0	2	3	3	2	3	3	3	3
1	19	1	2	1	2	2	2	2	1	1	1	1	1	1	1	1	1	1	1	1	1	1	3	4	1	0	0	0	0	0	0	0	1	1	1	1	1	1	1	1	1	2	3	3	1	0	2	2	2
1	23	1	2	5	4	2	2	2	1	0	0	2	0	0	1	1	0	0	1	3	3	0	3	4	2	0	0	0	0	0	0	0	1	0	0	0	0	0	2	0	0	2	2	1	2	2	3	2	1
2	20	2	2	1	1	2	2	1	0	0	0	0	0	0	0	0	0	1	0	3	1	3	2	2	2	0	0	0	0	0	0	0	1	1	3	1	2	0	0	0	0	2	2	0	3	3	3	3	3
2	20	1	2	2	2	1	2	2	0	0	0	3	0	0	0	0	0	0	0	0	0	0	0	0	0	0	0	0	0	0	0	0	0	0	0	0	0	0	0	0	0	1	3	1	2	0	3	3	2
2	20	1	2	6	1	1	2	1	0	0	0	0	0	0	0	0	0	3	3	4	4	3	0	2	1	0	0	0	0	0	0	0	0	1	0	1	0	0	0	0	0	3	2	0	2	0	3	3	3
2	18	1	2	1	2	1	2	1	0	0	0	0	0	0	0	0	0	0	0	0	0	0	3	3	2	0	0	0	0	0	0	0	0	0	0	0	0	0	0	0	0	2	2	1	2	0	3	3	3
1	18	1	2	1	2	1	2	1	1	0	0	3	0	0	0	3	0	0	2	3	3	3	1	3	2	0	0	0	0	0	0	0	2	2	1	2	2	2	2	1	0	3	2	1	2	3	3	1	2
1	21	2	1	3	1	2	2	1	0	0	1	0	0	0	0	0	0	1	0	3	1	0	2	4	1	0	0	0	0	0	0	0	1	0	1	0	0	1	0	0	0	2	2	3	2	0	3	0	1
2	20	1	2	1	2	1	2	3	0	0	0	0	0	0	0	0	0	0	0	0	0	0	0	2	1	0	0	0	0	0	0	0	0	0	0	0	0	0	0	0	0	2	3	2	2	0	3	3	3
2	18	1	2	1	2	1	2	2	0	0	0	0	1	0	0	0	0	0	3	3	3	3	0	4	1	0	0	0	0	0	0	0	1	1	1	2	1	1	1	0	0	1	3	1	1	3	3	3	3
1	20	1	2	3	2	1	2	1	0	0	0	0	0	0	0	0	0	0	0	0	0	0	3	1	1	0	0	0	0	0	0	0	0	1	1	1	1	1	1	1	1	2	2	2	2	0	3	1	2
2	18	1	2	1	2	2	1	2	0	0	0	0	0	0	0	0	0	0	0	0	0	0	1	2	1	0	0	0	0	0	0	0	0	1	1	1	0	0	0	0	0	2	3	1	3	2	2	2	2
1	20	1	2	1	2	1	1	3	0	0	0	0	0	0	0	0	0	0	0	0	0	0	1	2	0	0	0	0	0	0	0	0	1	1	1	2	0	0	0	0	0	1	3	1	2	0	3	3	3
2	19	1	2	1	1	3	2	3	0	0	0	0	0	0	0	3	0	0	0	3	0	3	2	3	4	0	0	0	0	0	0	0	0	0	0	0	0	0	0	0	0	3	3	1	2	0	2	2	2
1	19	1	2	2	2	1	2	2	0	0	1	0	0	0	0	1	0	0	0	0	1	0	0	4	1	0	0	0	0	0	0	0	1	1	2	1	0	0	0	0	0	2	2	1	1	0	3	2	3
1	20	2	2	3	1	1	1	3	0	0	0	0	0	0	0	0	0	0	0	0	0	0	0	0	0	0	0	0	0	0	0	0	0	0	0	0	0	0	0	0	0	3	3	1	1	0	3	3	3
1	21	1	2	2	2	1	2	1	0	0	0	0	0	0	0	0	0	0	0	0	0	0	1	3	2	0	0	0	0	0	0	0	1	1	0	1	1	1	1	0	0	2	2	0	2	2	2	2	2
2	20	1	2	3	2	1	2	1	1	0	0	0	1	0	0	1	0	3	3	3	3	3	0	1	0	0	0	0	0	0	0	0	1	1	1	1	1	1	1	0	0	1	2	1	1	2	3	3	3
1	18	1	2	1	2	2	2	1	0	0	0	0	0	0	0	0	0	0	0	3	3	3	3	3	3	0	0	0	0	0	0	0	0	0	1	1	1	1	1	1	0	0	2	3	3	3	3	3	3
1	20	1	2	1	2	2	2	1	0	0	0	0	0	0	0	0	0	0	0	0	0	0	0	1	0	0	0	0	0	0	0	0	0	0	0	0	0	0	1	0	0	1	2	2	1	0	3	3	2
1	19	2	2	1	1	1	2	1	0	0	0	0	0	0	0	0	0	0	0	0	0	0	0	2	0	0	0	0	0	0	0	0	0	0	0	0	0	0	0	0	0	2	3	3	2	2	3	3	3
2	18	1	2	1	2	1	2	1	0	0	0	0	0	1	1	0	0	0	1	1	4	1	1	2	1	0	0	0	0	0	0	0	1	1	0	0	0	1	2	0	0	1	2	1	2	0	3	0	3
2	19	2	2	0	1	2	2	2	0	0	0	0	0	0	0	0	0	0	0	1	0	0	0	0	0	0	0	0	0	0	0	0	0	0	0	0	0	0	0	0	0	2	3	3	3	3	3	3	3
2	20	1	2	3	2	1	2	2	3	0	0	0	0	0	3	0	0	0	0	3	3	3	3	4	1	0	0	0	0	0	0	0	1	1	1	1	1	2	0	0	1	2	2	3	0	3	3	3	3
2	20	2	2	1	1	1	2	1	0	0	0	0	0	0	0	0	0	0	0	3	3	1	2	2	2	0	0	0	0	0	0	0	0	0	0	0	0	0	0	0	0	1	2	1	1	0	3	2	3
2	21	1	2	1	2	3	2	2	0	0	0	0	0	0	0	0	0	0	0	4	0	3	4	4	0	0	0	0	0	0	0	0	0	0	0	0	0	0	0	0	0	3	3	0	3	0	3	3	3
1	18	1	2	1	2	2	2	1	0	0	0	0	0	0	0	0	0	0	0	4	0	0	1	1	0	0	0	0	0	0	0	0	1	1	0	1	1	0	1	0	0	2	3	2	2	0	3	3	3
2	18	1	2	1	6	2	2	1	0	0	0	0	0	0	0	0	0	0	0	1	1	0	0	4	0	0	0	0	0	0	0	0	0	0	0	0	0	0	0	0	0	2	3	3	3	3	3	3	3
2	21	1	2	3	6	2	2	1	0	0	0	0	0	0	0	0	0	0	0	1	1	0	1	1	2	0	0	0	0	0	0	0	1	0	0	1	0	0	0	0	0	3	3	3	3	0	3	3	3
2	19	1	2	1	2	1	2	1	0	0	0	0	0	0	0	0	0	0	0	0	0	0	0	0	0	0	0	0	0	0	0	0	0	0	0	0	0	0	0	0	0	2	2	3	3	0	3	3	3
1	18	1	2	1	2	2	2	3	0	0	0	0	0	0	0	0	0	0	0	0	0	0	0	0	0	0	0	0	0	0	0	0	0	0	0	0	0	0	0	0	0	1	3	1	3	3	3	3	3
2	20	1	2	1	2	1	2	1	0	0	0	0	0	0	0	0	0	0	0	0	0	0	0	0	1	0	0	0	0	0	0	0	2	2	3	3	0	1	3	0	0	3	2	1	2	0	2	2	2
2	18	1	2	1	2	1	2	1	0	0	0	0	0	0	0	0	0	0	0	0	0	0	0	4	1	0	0	0	0	0	0	0	0	0	0	0	0	0	0	0	0	1	3	1	2	0	3	3	3
1	21	1	2	2	6	2	2	2	0	0	1	0	4	0	3	3	0	0	0	3	4	4	2	3	2	0	0	0	0	0	0	0	1	2	3	1	2	1	1	0	1	3	2	3	3	2	2	0	2
2	19	1	2	1	2	1	2	1	0	0	0	0	0	0	0	0	0	0	0	0	0	0	2	2	2	0	0	0	0	0	0	0	0	0	0	0	0	0	0	0	0	1	3	1	2	0	3	0	2
1	19	1	2	1	2	2	2	1	1	1	1	1	1	1	1	1	1	0	1	1	1	1	2	2	2	0	0	0	0	0	0	0	1	1	1	1	1	1	1	1	1	3	3	1	2	2	2	2	2
2	22	2	2	4	1	2	2	2	0	0	0	0	0	0	0	0	0	0	0	0	0	0	0	0	0	0	0	0	0	0	0	0	1	1	0	1	0	0	1	0	0	2	3	3	2	2	3	2	2
2	24	1	2	2	4	2	2	2	0	0	0	0	0	0	0	0	0	0	0	4	3	0	3	4	2	0	0	0	0	0	0	0	1	1	0	2	0	0	1	0	0	3	3	1	1	3	3	2	1
2	21	1	2	1	2	2	2	2	0	0	0	0	0	0	0	0	0	0	0	3	0	0	2	3	3	0	0	0	0	0	0	0	0	0	0	0	0	0	0	0	0	2	3	1	1	0	3	3	3
2	19	1	2	1	6	2	1	1	0	0	0	0	0	0	0	0	0	0	0	0	0	0	1	2	1	0	0	0	0	0	0	0	0	0	0	0	0	0	0	0	0	1	3	0	2	0	3	2	3
1	20	1	2	2	3	4	1	5	0	0	0	0	0	0	0	0	0	0	0	0	0	0	1	2	0	0	0	0	0	0	0	0	0	1	0	0	1	0	0	0	0	3	3	2	3	0	3	3	3
2	20	1	2	2	5	3	1	3	0	0	0	0	0	0	0	0	0	0	0	3	0	0	0	2	0	0	0	0	0	0	0	0	0	0	0	0	0	1	0	0	0	2	2	0	2	0	3	3	0
2	18	1	2	1	2	2	2	2	0	0	0	0	0	0	0	0	0	0	0	4	3	3	2	4	2	0	0	0	0	0	0	0	1	1	1	1	1	0	0	0	0	1	2	1	1	2	3	3	3
2	19	1	2	1	2	3	2	1	0	0	0	0	0	0	0	0	0	0	0	0	0	0	0	1	1	0	0	0	0	0	0	0	0	0	0	0	0	0	0	0	0	2	2	3	2	3	3	3	3
2	21	1	2	1	2	2	2	2	0	0	0	0	0	0	0	0	0	0	0	0	0	0	2	2	2	0	0	0	0	0	0	0	0	0	0	0	0	0	0	0	0	1	3	1	2	0	3	2	3
2	19	1	2	1	1	2	2	1	0	0	0	0	0	0	0	0	0	0	0	0	0	0	0	0	0	0	0	0	0	0	0	0	0	0	0	0	0	0	0	0	0	2	3	3	3	3	3	2	2
2	20	1	2	2	6	2	2	1	0	0	0	0	0	0	0	0	0	0	0	1	1	0	0	0	0	0	0	0	0	0	0	0	0	0	0	0	0	0	0	0	0	3	2	2	3	0	3	1	3
2	20	1	2	1	8	1	2	3	1	3	3	0	3	0	3	0	3	0	1	3	3	3	1	2	0	0	0	0	0	0	0	0	0	2	2	2	0	2	2	2	1	2	2	0	2	0	3	0	3
2	25	1	2	5	3	1	2	2	1	0	0	0	0	0	0	0	0	0	1	1	1	1	2	3	2	0	0	0	0	0	0	0	2	2	2	2	1	1	1	1	1	2	2	1	2	0	2	2	2
1	18	1	2	1	2	1	2	3	0	0	0	0	1	1	0	0	1	0	0	0	0	0	3	2	1	0	0	0	0	0	0	0	0	0	0	0	0	0	0	0	0	2	3	1	3	3	3	3	3
2	19	1	2	1	6	2	1	3	0	0	0	0	0	0	0	0	0	0	0	1	0	1	2	4	0	0	0	0	0	0	0	0	0	0	0	0	0	0	0	0	0	2	3	3	3	0	3	3	3
1	19	1	2	1	2	2	2	1	0	0	0	0	0	0	0	0	0	0	0	0	0	0	0	1	0	0	0	0	0	0	0	0	0	0	0	0	0	0	0	0	0	2	3	3	3	3	3	3	3
1	19	1	2	1	2	2	2	2	0	0	0	0	0	0	0	0	0	0	0	0	0	0	3	3	1	0	0	0	0	0	0	0	0	0	0	0	0	0	0	0	0	3	3	1	3	3	3	3	3
2	20	1	2	3	3	2	2	3	1	1	1	1	3	3	3	3	0	3	3	3	4	3	1	4	2	0	0	0	0	0	0	0	1	1	3	1	1	1	0	0	0	2	0	0	1	2	2	1	1
2	18	1	2	1	2	4	2	6	0	0	0	0	0	0	0	0	0	0	0	1	0	0	1	2	1	0	0	0	0	0	0	0	1	0	1	0	2	0	1	1	0	3	3	2	3	0	3	3	3
2	19	1	1	1	2	1	2	2	0	0	0	0	0	0	0	0	1	1	0	1	0	0	2	2	1	0	0	0	0	0	0	0	1	1	1	1	0	1	0	0	0	2	2	0	2	0	3	3	3
2	17	1	2	1	2	2	1	2	0	0	0	0	0	0	0	1	0	0	0	0	0	0	2	3	1	0	0	0	0	0	0	0	0	0	1	1	2	0	0	2	0	1	3	3	2	0	3	0	0
1	18	1	2	1	2	2	2	3	0	0	0	0	0	0	0	0	0	0	0	0	0	0	1	1	1	0	0	0	0	0	0	0	0	0	0	0	0	0	0	0	0	2	3	1	2	3	3	3	3
2	20	1	2	2	6	1	2	1	1	0	3	0	0	0	1	0	0	0	1	4	3	0	3	4	1	0	0	0	0	0	0	0	2	2	1	2	1	1	1	1	1	1	3	0	2	0	2	0	2
1	20	1	2	1	2	1	2	1	0	0	0	0	0	0	0	0	0	0	0	0	0	0	0	3	2	0	0	0	0	0	0	0	0	0	0	0	0	0	0	0	0	2	2	3	2	3	3	3	3
1	19	1	2	1	2	2	1	3	0	0	0	0	0	0	0	1	0	0	0	1	0	0	0	4	1	0	0	0	0	0	0	0	0	0	0	0	0	0	0	0	0	3	3	2	2	0	3	3	2
2	21	1	2	1	6	2	2	1	0	0	0	0	0	0	0	0	0	0	0	1	4	0	4	3	4	0	0	0	0	0	0	0	0	0	0	0	0	0	0	0	0	1	3	1	1	2	3	3	3
1	19	1	2	1	2	1	1	2	0	0	0	4	0	0	0	3	0	0	0	3	0	3	0	1	2	0	0	0	0	0	0	0	2	1	0	2	0	2	2	0	0	2	2	2	1	0	3	2	0
1	18	1	2	1	2	1	2	3	3	0	0	3	0	0	0	0	0	0	3	3	0	0	2	2	1	0	0	0	0	0	0	0	1	1	1	1	0	1	1	1	0	2	3	0	1	0	3	1	3
2	19	1	2	1	1	2	1	3	0	0	0	0	0	1	4	3	0	3	3	3	0	3	3	4	1	0	0	0	0	0	0	0	1	0	1	1	1	1	0	0	0	2	2	2	2	3	3	2	1
1	20	1	2	1	2	1	2	1	0	0	1	0	0	0	0	0	0	0	1	1	1	1	2	2	2	0	0	0	0	0	0	0	1	0	0	1	0	0	0	0	0	2	3	3	3	2	3	3	3
2	18	1	2	1	2	1	2	1	0	0	1	0	0	0	0	0	0	0	0	1	3	0	2	3	1	0	0	0	0	0	0	0	1	0	1	0	0	0	0	0	0	2	3	3	2	2	3	0	3
1	20	1	2	1	2	2	2	1	0	0	0	0	0	0	0	0	0	0	1	1	0	0	1	2	0	0	0	0	0	0	0	0	0	0	0	0	0	1	1	0	0	2	3	2	2	0	3	3	3
1	19	1	2	1	2	2	2	1	0	0	0	0	0	0	0	0	0	0	1	1	0	0	0	0	0	0	0	0	0	0	0	0	1	0	0	0	0	0	0	0	0	2	2	1	1	0	3	3	3
2	18	1	2	2	5	3	1	3	0	0	0	0	3	0	4	0	0	0	0	4	0	0	3	3	3	0	0	0	0	0	0	0	0	0	0	0	0	0	1	0	0	2	3	0	3	0	3	3	0
2	22	2	1	3	1	1	2	1	1	1	1	1	3	1	2	2	0	0	1	3	3	1	0	3	0	0	0	0	0	0	0	0	1	1	0	1	1	1	0	1	0	1	2	1	1	0	2	0	2
1	21	2	2	1	6	2	2	1	0	0	0	0	0	0	0	0	0	0	0	1	0	0	4	3	4	0	0	0	0	0	0	0	0	0	0	0	0	0	0	0	0	1	3	3	2	0	3	3	3
1	21	1	2	1	2	2	2	3	0	0	0	0	0	0	0	0	0	0	0	1	0	0	0	0	0	0	0	0	0	0	0	0	0	0	0	0	0	0	0	0	0	1	2	3	1	3	3	3	3
1	19	1	2	1	2	1	2	1	0	0	0	0	0	0	0	1	0	0	0	0	0	0	1	4	2	0	0	0	0	0	0	0	1	0	0	1	0	0	0	0	0	2	3	3	2	2	3	3	3
2	19	1	2	1	2	2	2	2	0	0	0	0	0	0	0	0	0	0	1	3	0	0	2	2	1	0	0	0	0	0	0	0	0	0	0	0	0	0	0	0	0	2	3	0	2	0	3	2	3
2	18	1	2	1	2	1	2	1	1	0	0	0	0	0	0	0	0	0	0	3	3	0	1	3	2	0	0	0	0	0	0	0	1	1	1	1	0	1	1	1	0	2	3	0	2	0	2	1	2
2	19	1	2	1	2	2	2	2	0	0	0	1	0	0	0	0	1	0	1	3	3	3	0	2	1	0	0	0	0	0	0	0	1	0	1	1	0	1	0	0	0	1	3	2	1	0	3	2	3
1	22	1	2	3	3	4	2	3	0	0	0	0	0	0	0	0	0	2	0	0	0	0	0	2	2	0	0	0	0	0	0	0	0	0	1	0	1	0	0	0	0	2	3	1	2	3	3	2	2
2	18	1	2	1	2	1	2	1	0	0	0	0	0	0	0	0	0	0	0	0	0	0	3	4	1	0	0	0	0	0	0	0	0	0	0	0	0	0	1	0	0	2	3	2	1	0	3	1	3
2	18	1	2	1	2	2	2	2	1	0	0	0	0	0	3	0	0	0	3	3	3	3	0	3	1	0	0	0	0	0	0	0	1	1	1	1	1	2	1	1	1	1	2	3	2	0	3	3	3
2	20	1	2	2	5	3	1	1	0	0	0	0	0	0	0	0	0	0	0	3	0	3	3	4	4	0	0	0	0	0	0	0	1	1	1	1	2	1	2	0	0	0	2	0	1	0	3	0	2
2	18	1	2	1	2	1	2	2	0	0	0	0	0	0	0	0	0	0	0	0	0	0	0	3	1	0	0	0	0	0	0	0	0	0	0	0	2	0	0	0	0	2	3	2	3	0	3	3	3
1	21	1	2	3	8	4	1	2	1	1	1	1	1	1	1	1	1	1	1	3	3	3	1	1	1	0	0	0	0	0	0	0	1	1	1	1	1	1	1	1	1	2	2	1	1	0	3	3	2
1	18	1	2	1	2	2	2	2	1	0	1	1	3	0	0	0	0	0	1	3	1	3	1	2	1	0	0	0	0	0	0	0	1	1	0	1	0	0	2	1	0	1	3	1	1	0	3	0	3
2	18	1	2	2	5	3	2	1	0	0	0	0	0	0	0	0	0	0	0	0	0	0	2	4	1	0	0	0	0	0	0	0	1	1	0	1	0	1	0	0	0	2	3	2	3	3	3	3	3
2	19	1	2	1	2	1	2	1	0	0	0	0	0	0	0	0	0	0	3	3	0	0	0	1	1	0	0	0	0	0	0	0	1	1	0	1	0	0	0	0	0	2	2	1	2	0	3	2	3
2	19	1	2	1	2	1	2	2	0	0	0	0	0	0	0	0	0	0	0	1	1	0	0	0	0	0	0	0	0	0	0	0	1	0	1	1	0	0	1	0	0	3	3	2	1	0	3	2	3
1	19	1	2	1	6	1	2	2	0	0	0	0	1	0	1	0	0	0	3	3	3	0	0	3	2	0	0	0	0	0	0	0	1	1	1	1	0	0	1	0	0	1	2	0	1	0	2	3	2
2	19	1	2	1	2	1	2	1	1	0	1	3	3	0	0	0	0	0	0	4	3	3	2	2	2	0	0	0	0	0	0	0	2	1	1	2	2	1	0	0	1	1	2	1	2	3	2	2	2
1	20	1	2	1	2	1	2	1	0	0	0	0	0	0	0	0	0	0	0	0	0	0	0	0	0	0	0	0	0	0	0	0	0	0	0	0	0	0	0	0	0	3	3	3	3	3	3	3	3
2	21	2	2	2	1	3	2	1	0	0	0	0	0	0	0	0	0	0	0	0	1	1	0	0	0	0	0	0	0	0	0	0	2	1	2	2	1	0	0	0	0	3	2	1	2	0	3	3	2
2	19	1	2	1	2	1	2	1	0	0	0	0	0	0	0	0	0	0	0	3	3	3	1	3	3	0	0	0	0	0	0	0	1	1	0	1	1	0	1	0	0	1	3	2	2	0	3	3	3
1	20	1	2	1	2	2	1	2	0	0	0	0	0	0	0	0	0	0	0	0	0	0	2	3	1	0	0	0	0	0	0	0	1	1	0	1	1	0	0	0	0	2	3	0	3	0	3	3	3
1	20	2	2	2	6	2	2	1	3	0	1	2	0	0	0	1	1	0	0	0	0	3	1	2	2	0	0	0	0	0	0	0	0	0	0	0	1	0	0	0	0	3	3	3	3	0	3	3	3
1	19	1	2	1	1	2	2	1	0	0	0	0	0	0	0	0	0	0	0	1	1	1	0	2	0	0	0	0	0	0	0	0	0	0	0	0	0	0	0	0	0	2	3	1	1	0	3	3	3
2	25	1	2	1	2	1	2	1	0	0	0	0	0	0	0	0	0	0	0	0	1	0	3	3	0	0	0	0	0	0	0	0	0	0	0	0	0	0	0	0	0	2	2	2	2	2	3	1	2
2	19	1	2	1	2	1	2	1	0	0	0	0	0	0	0	0	0	0	0	4	0	0	1	1	1	0	0	0	0	0	0	0	0	0	0	0	0	0	0	0	0	3	2	2	2	2	3	3	3
2	18	1	2	1	2	2	1	2	0	0	0	0	0	0	0	0	0	0	0	0	0	0	2	2	1	0	0	0	0	0	0	0	1	0	1	1	1	0	0	0	0	2	3	2	2	0	3	3	1
1	19	1	2	2	2	1	2	2	0	0	0	0	0	0	0	0	0	0	0	0	1	0	2	2	2	0	0	0	0	0	0	0	1	1	1	1	1	0	1	1	0	1	2	0	2	1	3	3	3
1	20	1	2	1	2	2	2	1	0	0	0	0	0	0	0	0	0	0	0	0	0	0	4	4	4	0	0	0	0	0	0	0	1	1	1	1	1	1	1	1	1	2	0	1	1	2	2	2	2
2	18	1	2	1	2	1	2	1	0	0	0	0	0	0	0	0	0	0	0	0	0	0	0	2	1	0	0	0	0	0	0	0	0	0	0	0	0	0	0	0	0	2	3	3	3	0	3	3	3
2	18	1	2	1	2	1	2	1	1	1	3	0	3	0	0	0	0	0	1	3	3	3	1	4	2	0	0	0	0	0	0	0	3	2	2	3	1	3	3	2	1	1	2	2	2	0	2	2	2
2	20	1	2	3	2	4	1	2	0	0	0	0	0	0	0	0	0	0	0	0	0	0	0	2	1	0	0	0	0	0	0	0	0	0	0	0	0	1	0	0	0	3	2	1	3	0	3	1	3
2	20	1	2	4	4	2	2	5	3	0	0	4	3	0	3	3	0	0	0	3	3	3	3	2	2	0	0	0	1	0	0	0	1	0	1	1	0	2	0	2	0	1	2	1	2	3	2	0	2
1	19	2	2	1	1	2	2	2	1	0	0	0	0	0	0	3	1	0	3	3	3	3	1	3	1	0	0	0	0	0	0	0	1	1	1	1	0	1	0	1	0	2	3	2	2	0	2	2	2
2	20	2	2	1	1	2	2	1	0	0	0	0	0	0	1	0	0	0	3	4	4	3	2	4	4	0	0	0	0	0	0	0	2	1	0	0	0	2	0	0	0	2	1	1	3	3	3	3	3
2	20	1	2	2	8	1	2	2	0	0	0	0	0	0	0	0	0	0	0	0	1	1	0	0	0	0	0	0	0	0	0	0	1	1	3	3	2	0	1	0	0	2	3	0	3	0	3	3	3
2	19	1	2	1	1	2	1	2	0	0	0	0	0	0	3	3	0	3	0	0	0	0	2	4	4	0	0	0	0	0	0	0	1	1	2	1	3	0	1	1	0	1	2	3	3	0	3	3	0
2	18	1	2	1	2	1	2	1	0	0	0	0	3	0	3	0	0	0	0	4	4	4	2	4	2	0	0	0	0	0	0	0	0	0	0	0	0	0	2	0	0	3	2	2	3	3	3	3	3
1	21	2	2	3	1	2	2	1	0	0	0	0	0	0	0	1	0	1	1	1	1	1	2	4	2	0	0	0	0	0	0	0	3	1	1	1	1	1	0	1	0	2	0	3	2	3	3	0	3
1	20	1	2	1	2	1	2	6	0	0	0	0	0	0	0	0	0	0	0	0	0	0	2	2	1	0	0	0	0	0	0	0	0	0	0	0	0	0	0	0	0	3	3	3	3	0	3	0	3
2	19	2	2	1	1	1	2	2	0	0	0	0	0	0	0	0	0	0	0	1	0	1	0	2	0	0	0	0	0	0	0	0	1	1	1	1	1	1	0	0	0	3	3	2	1	0	3	3	3
1	18	1	2	1	2	1	2	3	0	0	0	0	1	0	0	2	0	0	1	1	1	0	1	2	2	0	0	0	0	0	0	0	1	0	0	1	0	0	0	0	0	1	2	2	2	0	3	3	3
2	18	1	2	1	2	1	2	1	0	0	0	0	0	0	0	0	0	1	1	1	2	1	4	2	4	0	0	0	0	0	0	0	0	0	0	0	0	0	0	0	0	2	3	2	1	0	2	0	3
1	19	2	2	1	1	1	2	1	0	0	0	0	0	0	0	0	0	0	0	0	0	0	2	2	2	0	0	0	0	0	0	0	0	1	0	0	0	0	0	0	0	2	3	3	2	3	3	3	3
2	19	1	2	2	2	1	2	1	0	0	0	0	0	0	0	0	0	0	0	3	0	0	4	4	4	0	0	0	0	0	0	0	0	0	0	0	0	0	0	0	0	2	2	0	1	3	3	3	3
2	18	1	2	2	5	3	2	1	0	0	0	0	0	0	0	0	0	0	0	2	0	0	3	4	2	0	0	0	0	0	0	0	3	1	1	2	3	0	0	0	0	1	3	0	1	3	3	3	3
2	18	1	2	1	6	2	2	3	0	0	0	4	0	0	3	3	0	0	3	3	3	3	0	0	3	0	0	0	0	0	0	0	0	0	1	0	0	1	0	0	0	1	2	0	1	2	2	3	2
2	20	1	2	2	2	1	1	1	0	0	0	0	0	0	0	0	0	0	0	1	0	0	1	2	0	0	0	0	0	0	0	0	0	0	0	0	0	0	0	0	0	2	2	3	2	0	3	3	3
2	19	1	2	1	2	1	2	2	0	0	0	0	0	0	0	0	0	0	0	1	0	0	0	2	0	0	0	0	0	0	0	0	0	0	0	0	0	0	0	0	0	2	3	1	2	0	3	3	2
2	20	1	2	1	2	2	2	2	0	0	0	0	0	0	0	0	0	0	0	0	0	0	1	1	0	0	0	0	0	0	0	0	0	0	0	0	0	0	0	0	0	1	3	1	2	2	3	0	3
2	22	1	2	3	6	2	2	1	0	0	0	0	0	0	0	0	0	0	0	2	1	1	0	3	2	0	0	0	0	0	0	0	2	1	0	0	0	0	2	0	0	1	3	0	2	1	3	3	3
2	19	1	2	1	2	5	1	1	0	0	0	0	0	0	0	0	0	0	0	0	0	0	1	3	0	0	0	0	0	0	0	0	0	0	0	0	0	0	0	0	0	2	3	3	3	3	3	3	3
1	18	1	2	1	2	2	2	1	1	0	1	0	3	1	1	3	0	0	0	3	3	3	1	1	1	0	0	0	0	0	0	0	1	0	1	1	0	1	1	0	0	3	3	0	2	0	3	0	3
2	21	1	2	3	3	4	1	2	0	0	3	0	0	0	0	0	0	3	3	3	4	3	2	2	0	0	0	0	0	0	0	0	0	1	1	1	1	1	0	1	1	1	2	0	1	3	3	2	2
2	19	1	2	1	2	1	1	3	0	0	0	0	0	0	0	0	0	0	0	1	0	0	1	2	0	0	0	0	0	0	0	0	0	0	0	0	0	0	0	0	0	2	3	1	2	0	3	3	2
2	19	1	2	1	6	2	2	4	0	0	0	0	0	0	0	0	0	0	0	3	0	0	2	2	0	0	0	0	0	0	0	0	1	0	1	1	1	0	0	0	0	3	3	3	3	3	3	3	3
2	18	1	2	1	2	1	2	2	0	0	0	0	0	0	0	0	0	0	0	3	0	1	3	3	2	0	0	0	0	0	0	0	1	1	1	1	0	0	0	0	0	2	3	2	2	0	3	3	3
2	19	1	2	1	2	1	2	5	0	0	0	0	0	0	0	0	0	0	0	1	1	1	1	1	1	0	0	0	0	0	0	0	1	0	0	1	1	0	0	0	0	3	3	3	3	3	3	3	3
1	19	1	2	1	1	3	2	2	0	0	0	0	0	0	1	1	0	0	0	2	2	1	2	4	2	0	0	0	0	0	0	0	1	1	1	1	1	1	1	1	0	3	2	3	2	3	3	2	2
2	22	2	2	3	6	2	2	1	0	0	0	0	0	0	0	1	0	1	0	1	0	0	1	1	1	0	0	0	0	0	0	0	0	0	0	0	0	0	0	0	0	1	3	3	3	0	3	3	3
2	23	2	2	4	1	1	1	3	0	0	0	0	0	0	0	0	0	0	0	0	0	0	0	0	0	0	0	0	0	0	0	0	0	0	0	0	0	0	0	0	0	1	3	0	1	0	2	2	2
2	18	1	2	1	2	1	2	2	0	0	0	0	1	0	0	0	0	0	1	1	0	0	2	4	1	0	0	0	0	0	0	0	0	0	0	0	0	0	0	0	0	1	2	1	2	3	3	3	3
2	19	1	2	1	2	1	2	1	1	0	0	0	0	0	0	0	0	0	0	1	3	0	3	4	3	0	0	0	0	0	0	0	1	0	0	0	0	1	0	0	0	0	2	1	1	0	3	3	2
2	19	2	2	1	1	2	2	2	0	0	0	0	0	0	0	0	0	0	0	0	1	1	1	2	0	0	0	0	0	0	0	0	1	0	0	0	1	0	0	0	0	1	2	2	2	0	3	3	3
1	19	1	2	1	2	1	2	2	0	0	0	0	0	0	0	1	0	0	0	1	0	1	3	3	2	0	0	0	0	0	0	0	1	0	0	1	0	0	0	0	0	2	2	2	2	0	3	2	3
1	19	1	2	1	2	2	2	1	0	0	0	0	0	0	0	0	0	0	0	0	0	0	0	2	0	0	0	0	0	0	0	0	0	0	0	0	0	0	0	0	0	1	3	2	3	3	3	3	3
2	20	1	2	2	2	1	2	2	0	0	0	0	0	0	0	0	0	0	0	0	0	0	3	3	1	0	0	0	0	0	0	0	1	0	0	0	0	0	0	0	0	2	3	2	1	3	2	0	2
1	18	1	2	1	2	2	1	3	0	0	0	0	0	0	0	0	0	0	0	4	0	0	3	4	2	0	0	0	0	0	0	0	1	0	2	1	0	0	0	0	0	2	2	0	1	0	3	3	0
2	20	1	2	1	6	2	2	1	0	0	0	0	0	0	0	0	0	0	0	1	1	1	1	2	0	0	0	0	0	0	0	0	0	0	0	0	0	0	0	0	0	1	2	1	1	3	3	0	2
2	21	1	2	3	3	4	2	3	0	0	0	0	0	0	0	0	0	0	0	0	0	0	1	3	3	0	0	0	0	0	0	0	0	0	0	0	0	0	0	0	0	2	2	2	3	0	3	3	3
1	20	1	2	1	2	2	2	1	1	0	0	0	0	0	0	0	3	0	0	3	0	3	1	2	1	0	0	0	0	0	0	0	1	0	0	1	0	0	1	0	0	3	3	2	3	0	3	3	3
2	19	2	2	1	1	2	2	1	0	0	0	0	0	0	0	0	0	0	0	0	0	0	2	2	1	0	0	0	0	0	0	0	1	1	1	0	0	0	1	0	0	3	2	2	2	0	3	3	3
2	18	1	2	1	2	1	2	1	0	0	0	0	0	0	0	0	0	0	0	1	0	1	1	3	1	0	0	0	0	0	0	0	1	1	1	1	1	1	1	1	0	3	3	3	2	0	3	3	3
2	19	1	2	1	2	2	1	1	1	0	0	0	0	0	0	0	0	3	3	3	0	3	1	3	3	0	0	0	0	0	0	0	1	1	1	1	1	1	1	0	0	1	3	1	2	3	3	0	1
2	18	1	2	1	2	1	1	1	1	1	1	1	3	0	0	0	0	0	3	3	3	3	1	3	1	0	0	0	0	0	0	0	1	1	1	1	0	1	1	1	0	0	2	1	1	0	3	0	0
2	20	1	2	1	2	1	2	3	0	0	0	0	0	0	0	0	0	0	0	0	0	0	2	2	2	0	0	0	0	0	0	0	0	0	0	0	0	0	0	0	0	1	3	3	2	0	3	3	3
2	18	1	2	1	2	1	1	4	0	0	0	0	0	0	0	0	0	0	0	0	0	0	1	2	0	0	0	0	0	0	0	0	0	0	0	0	0	0	0	0	0	2	3	0	2	0	2	0	0
1	21	1	2	1	2	1	2	1	1	0	0	0	0	0	0	0	3	0	0	0	3	0	2	2	2	0	0	0	0	0	0	0	0	0	0	0	0	0	0	0	0	3	2	3	3	3	3	3	3
1	20	1	2	2	5	3	2	2	0	0	0	0	0	0	0	0	0	0	0	0	0	0	2	2	2	0	0	0	0	0	0	0	0	0	0	0	0	0	0	0	0	1	2	0	3	0	3	2	2
1	19	1	2	6	2	2	2	4	0	0	0	0	0	0	0	1	0	0	0	1	1	0	0	1	0	0	0	0	0	0	0	0	0	0	0	0	0	0	0	0	0	3	2	2	3	3	3	3	3
2	17	1	2	1	2	2	2	3	3	0	0	0	0	0	0	0	0	0	3	3	0	3	1	3	1	0	0	0	0	0	0	0	1	0	1	1	0	0	0	0	0	1	2	1	2	3	3	1	3
1	19	1	2	1	2	2	1	2	1	0	0	0	0	0	0	0	0	0	1	1	0	1	2	2	2	0	0	0	0	0	0	0	1	0	0	1	0	0	0	1	0	2	3	1	2	0	3	3	3
2	18	1	2	1	2	1	2	5	0	0	0	0	0	0	0	0	0	0	0	0	0	0	1	1	1	0	0	0	0	0	0	0	0	0	0	0	0	0	0	0	0	1	3	1	3	0	3	3	3
2	18	1	2	1	2	1	2	1	0	0	0	0	0	0	0	0	0	0	0	3	3	0	1	3	1	0	0	0	0	0	0	0	1	1	0	1	0	1	1	1	0	2	3	1	2	0	3	1	2
2	21	2	2	3	1	2	2	2	0	0	0	0	0	0	0	0	0	0	0	0	0	0	2	4	0	0	0	0	0	0	0	0	1	0	0	0	1	1	0	0	0	2	2	3	2	3	3	3	3
1	18	1	2	1	2	1	1	1	0	0	0	0	0	0	3	0	0	0	4	3	4	3	1	2	1	0	0	0	0	0	0	0	2	1	2	1	1	1	1	1	1	1	3	0	1	0	3	2	0
2	20	1	2	2	2	1	2	1	0	0	1	0	0	0	0	0	3	0	0	3	3	0	2	2	1	0	0	0	0	0	0	0	0	0	0	0	0	0	0	0	0	1	2	3	1	0	3	2	2
2	19	1	2	1	2	1	1	1	0	0	0	0	0	0	0	0	0	0	3	3	0	3	1	2	1	0	0	0	0	0	0	0	0	1	0	0	0	0	0	0	0	1	3	1	2	0	3	3	3
1	19	2	2	1	3	2	1	3	0	0	0	0	0	0	0	0	0	0	0	1	1	1	2	3	0	0	0	0	0	0	0	0	0	0	0	0	0	0	0	0	0	2	3	2	3	3	3	3	3
2	19	1	2	2	6	2	2	5	0	0	0	3	3	0	0	0	0	3	0	3	0	3	1	1	1	0	0	0	0	0	0	0	1	0	1	1	0	0	0	0	0	2	3	1	1	2	2	2	2
2	19	1	2	1	2	1	1	1	0	0	0	0	0	0	0	0	1	0	0	3	0	0	1	3	2	0	0	0	0	0	0	0	1	1	0	0	0	1	0	0	0	2	3	2	2	0	2	2	2
1	20	1	2	1	2	2	1	3	1	1	1	1	1	1	1	1	3	0	1	3	3	3	2	4	4	0	0	0	0	0	0	0	1	0	1	1	0	0	0	0	0	2	3	2	2	0	3	3	0
2	18	1	2	1	2	1	2	1	0	0	0	0	0	0	0	0	0	0	0	0	0	0	2	2	1	0	0	0	0	0	0	0	0	0	2	1	0	0	0	0	0	2	2	3	2	0	3	3	3
2	18	2	2	1	1	2	2	1	0	0	0	0	0	0	0	0	0	0	0	2	2	0	1	1	3	0	0	0	0	0	0	0	1	0	1	1	0	1	1	1	0	2	2	2	1	0	3	2	2
2	19	1	2	2	6	2	2	4	3	0	0	4	3	0	2	0	0	0	2	1	4	3	3	3	2	0	0	0	0	0	0	2	2	2	2	2	3	2	2	2	1	3	3	2	2	2	2	2	2
2	18	1	2	1	7	1	1	3	0	0	0	0	0	0	0	0	0	0	0	0	0	0	1	1	0	0	0	0	0	0	0	0	0	0	0	0	0	0	0	0	0	1	3	1	1	3	3	3	3
2	22.089	1	2	1	2	1	2	1	0	0	0	0	0	0	0	0	0	0	0	0	0	0	1	4	1	0	0	0	0	0	0	0	1	1	1	1	0	0	1	0	0	1	3	1	2	0	2	2	2
1	20	2	2	1	1	2	1	1	0	0	0	0	0	0	0	0	0	0	0	0	3	0	2	4	1	0	0	0	0	0	0	0	0	0	0	0	0	0	0	0	0	3	3	2	3	0	3	3	3
2	19	1	2	2	2	2	2	2	1	0	1	0	0	0	0	0	0	0	3	3	3	3	1	3	0	0	0	0	0	0	0	0	1	1	2	1	1	1	1	0	1	2	2	1	2	0	2	2	3
2	22	1	2	3	2	1	2	1	0	0	0	0	0	0	1	0	1	0	1	1	1	1	3	4	2	0	0	0	0	0	0	0	1	1	0	0	0	1	0	0	0	1	2	0	2	0	3	1	3
1	21	1	2	1	2	2	2	3	0	0	3	3	0	0	0	3	0	0	0	3	3	3	2	4	0	0	0	0	0	0	0	0	1	1	1	1	1	1	1	1	1	2	2	3	3	2	2	2	2
2	20	1	2	3	2	2	1	3	0	0	0	0	0	0	0	0	0	0	1	3	3	3	2	4	1	0	0	0	0	0	0	0	1	1	1	1	0	0	0	0	0	2	2	3	2	0	3	3	3
2	18	1	2	1	2	2	2	3	0	0	0	0	0	0	0	0	0	0	3	3	0	0	1	1	0	0	0	0	0	0	0	0	0	0	0	0	0	0	0	0	0	2	3	1	2	3	3	3	3
2	20	1	2	1	1	3	2	2	0	0	0	0	0	0	0	0	0	0	0	1	0	0	0	2	0	0	0	0	0	0	0	0	0	0	0	0	0	0	0	0	0	0	3	3	3	3	3	3	3
1	19	1	2	1	2	2	1	2	1	0	0	0	0	1	1	2	1	0	0	3	3	1	2	3	1	0	0	0	0	0	0	0	1	0	2	1	1	0	0	0	0	2	3	0	2	0	3	3	3
1	19	1	2	1	2	2	1	2	3	0	1	0	0	3	4	4	0	1	0	4	4	0	4	4	4	0	0	0	0	0	0	0	1	0	0	1	1	1	0	0	0	1	3	0	3	0	3	3	0
1	24	2	2	4	1	1	2	1	0	0	0	0	0	0	0	1	0	1	0	1	0	0	0	1	0	0	0	0	0	0	0	0	0	0	0	0	0	0	0	0	0	3	2	3	3	3	3	3	3
1	19	1	2	2	2	1	2	2	0	1	1	0	0	0	0	0	0	0	0	0	3	3	1	2	1	0	0	0	0	0	0	0	1	1	0	1	0	1	1	1	0	2	2	1	2	3	3	3	3
1	20	1	2	2	1	2	1	1	0	0	0	0	0	0	0	0	0	0	0	0	0	0	2	2	2	0	0	0	0	0	0	0	0	0	0	0	0	0	0	0	0	2	3	2	3	3	3	3	3
2	20	1	2	3	2	4	2	3	0	0	0	0	0	1	3	3	0	0	0	3	3	3	2	3	1	0	0	0	0	0	0	0	1	1	1	1	1	1	1	1	0	2	2	2	2	0	3	2	3
1	19	2	1	6	3	2	1	2	0	0	0	0	0	0	0	0	0	0	0	1	0	0	2	1	4	0	0	0	0	0	0	0	0	0	0	0	1	0	0	0	0	2	2	2	2	0	3	3	3
1	20	1	2	2	2	1	1	3	0	0	0	0	0	0	0	3	0	0	0	0	0	0	2	4	2	0	0	0	0	0	0	2	0	0	0	0	0	0	0	0	0	3	3	3	3	3	3	3	3
2	19	1	2	1	2	1	2	2	0	0	0	0	0	0	0	0	0	0	0	0	1	0	1	1	0	0	0	0	0	0	0	0	0	0	0	0	0	0	0	0	0	1	2	2	1	0	3	0	3
1	20	1	2	1	1	2	1	2	0	0	0	0	0	0	0	0	0	0	0	0	0	0	0	0	0	0	0	0	0	0	0	0	0	1	1	0	0	1	0	0	0	1	3	1	3	0	3	2	0
1	20	1	2	1	6	2	1	1	0	0	0	0	0	0	0	1	0	0	0	0	2	0	0	2	1	0	0	0	0	0	0	0	0	0	0	0	0	0	0	0	0	2	3	2	3	3	3	3	3
1	18	2	2	1	1	2	1	2	0	0	0	0	0	0	0	0	0	0	3	3	0	0	1	3	1	0	0	0	0	0	0	0	0	0	1	1	0	0	0	0	0	2	2	2	1	1	2	2	2
2	19	1	2	1	2	1	2	2	0	0	0	0	0	0	0	0	0	0	0	0	0	0	2	2	2	0	0	0	0	0	0	0	0	0	0	0	0	0	0	0	0	2	2	3	3	3	3	3	3
2	19	1	2	1	2	4	1	4	0	0	0	0	0	0	0	0	0	0	0	3	0	0	2	4	3	0	0	0	0	0	0	0	1	1	1	1	0	1	0	0	0	2	3	3	3	3	2	2	2
[truncated: 10,380 more rows]
[truncated: 107 more columns]
